# Supplementary material for: Conditional knockout of C/EBPβ in epidermis results in dysregulated lipid biosynthesis and a defect in skin barrier function
Source: PLoS One. 2025 Jun 25;20(6):e0326670. doi: 10.1371/journal.pone.0326670 (PMC12194017; doi:10.1371/journal.pone.0326670)
Supplement: S1 Table — (CSV) [file pone.0326670.s001.csv]

Ontology	PW	Gene	log2FoldChange	padj
Reactome	Metabolism of lipids and lipoproteins	ACACA	-0.3546187273363	0.0528051103636561
Reactome	Metabolism of lipids and lipoproteins	ACACB	-1.22326839373216	0.035672436560162
Reactome	Metabolism of lipids and lipoproteins	ACADM	-0.411430325069942	0.00245408126072369
Reactome	Metabolism of lipids and lipoproteins	ACER1	-0.484622524108129	5.4080417779047e-05
Reactome	Metabolism of lipids and lipoproteins	ACOX3	-0.759753612585781	0.000155387651821995
Reactome	Metabolism of lipids and lipoproteins	ACSL1	-0.397327011492068	0.00160631974759092
Reactome	Metabolism of lipids and lipoproteins	AGPAT4	-0.415972417015743	0.0249419569298059
Reactome	Metabolism of lipids and lipoproteins	ANGPTL4	1.68120049439496	0.00200466950542775
Reactome	Metabolism of lipids and lipoproteins	ARNTL	-0.391402672910451	0.0437900801745445
Reactome	Metabolism of lipids and lipoproteins	ARSA	-0.87551939677943	0.000744528981057776
Reactome	Metabolism of lipids and lipoproteins	ASAH1	-0.419334260853748	0.0334153418638401
Reactome	Metabolism of lipids and lipoproteins	ASAH2	-0.503587566002324	0.0148797729385228
Reactome	Metabolism of lipids and lipoproteins	BCO1	-0.944373859893977	0.000185070531301472
Reactome	Metabolism of lipids and lipoproteins	BMP1	0.44142233332408	0.0550999191858076
Reactome	Metabolism of lipids and lipoproteins	CAV1	0.712627308835552	0.0251523824152708
Reactome	Metabolism of lipids and lipoproteins	CD36	-1.2071302448072	0.0123837226460835
Reactome	Metabolism of lipids and lipoproteins	CDK19	-0.280250302255436	0.0739912904168997
Reactome	Metabolism of lipids and lipoproteins	CDK8	-0.411177555933201	0.0943546708391788
Reactome	Metabolism of lipids and lipoproteins	CERS4	-1.32832289272545	3.79896219060533e-06
Reactome	Metabolism of lipids and lipoproteins	CPT1A	0.335946994584543	0.0934282112480223
Reactome	Metabolism of lipids and lipoproteins	CREBBP	-0.325642952167342	0.0241626971793578
Reactome	Metabolism of lipids and lipoproteins	CTSA	-0.937008353782218	4.78219494996666e-09
Reactome	Metabolism of lipids and lipoproteins	CYP17A1	-0.46519523911958	0.0397384424086274
Reactome	Metabolism of lipids and lipoproteins	CYP7B1	1.31969048179867	7.16118790102265e-05
Reactome	Metabolism of lipids and lipoproteins	DEGS1	-0.35129194490198	0.03684508090272
Reactome	Metabolism of lipids and lipoproteins	DEGS2	0.797399985176078	0.0231445765560511
Reactome	Metabolism of lipids and lipoproteins	DGAT2	-0.55597744006265	0.000334755005376279
Reactome	Metabolism of lipids and lipoproteins	DHCR24	-0.635693249284171	1.84564366690523e-09
Reactome	Metabolism of lipids and lipoproteins	DHCR7	-0.309218051682973	0.0226707441564596
Reactome	Metabolism of lipids and lipoproteins	EBP	-0.3436496462411	0.0183860091286295
Reactome	Metabolism of lipids and lipoproteins	ELOVL1	-0.437106122694688	0.0475873121847959
Reactome	Metabolism of lipids and lipoproteins	ELOVL3	-0.103080423501727	0.0469638040778781
Reactome	Metabolism of lipids and lipoproteins	ELOVL4	-0.294447886507652	0.0542716294841381
Reactome	Metabolism of lipids and lipoproteins	ELOVL6	-0.706210292238068	4.84582025826471e-05
Reactome	Metabolism of lipids and lipoproteins	ELOVL7	-0.63603453338739	9.04987196384683e-05
Reactome	Metabolism of lipids and lipoproteins	FABP4	-1.86372011159618	3.44530202316817e-05
Reactome	Metabolism of lipids and lipoproteins	FAR2	-0.355037504566539	0.0382206549523597
Reactome	Metabolism of lipids and lipoproteins	FDFT1	-0.370317613402374	0.00243608255248416
Reactome	Metabolism of lipids and lipoproteins	FHL2	0.521478795173744	0.0338002434940948
Reactome	Metabolism of lipids and lipoproteins	GAL3ST1	-0.463126999326823	0.0256183695445134
Reactome	Metabolism of lipids and lipoproteins	GLB1	-0.410049337021534	0.0429200933901251
Reactome	Metabolism of lipids and lipoproteins	GPAM	-0.516246761592065	0.00659109819191893
Reactome	Metabolism of lipids and lipoproteins	GPAT3	-0.64334854223003	0.00126102148527438
Reactome	Metabolism of lipids and lipoproteins	HACL1	-0.852566559877282	5.57412675467647e-06
Reactome	Metabolism of lipids and lipoproteins	HELZ2	1.14164335066047	7.32140030121187e-05
Reactome	Metabolism of lipids and lipoproteins	HEXB	-0.733440973676178	0.00230285511652119
Reactome	Metabolism of lipids and lipoproteins	HMGCR	-0.477859349498673	0.00232862843983913
Reactome	Metabolism of lipids and lipoproteins	HSD17B12	-0.366467699420167	0.015414858911648
Reactome	Metabolism of lipids and lipoproteins	HSD17B7	-0.419137619808916	0.00967880353197857
Reactome	Metabolism of lipids and lipoproteins	IDH1	0.382393516879252	0.0985059456646443
Reactome	Metabolism of lipids and lipoproteins	IDI2	-1.54780904513457	0.00254162589800124
Reactome	Metabolism of lipids and lipoproteins	INPP5K	-0.301444428916497	0.0655380014533248
Reactome	Metabolism of lipids and lipoproteins	LPCAT2	-0.299166216998141	0.0473024089286346
Reactome	Metabolism of lipids and lipoproteins	LPGAT1	0.56452879460843	0.0846426694766719
Reactome	Metabolism of lipids and lipoproteins	LPL	-1.61094713208282	0.000175452587042886
Reactome	Metabolism of lipids and lipoproteins	LRAT	1.52836995071317	0.000281420432745143
Reactome	Metabolism of lipids and lipoproteins	MBOAT2	-0.499809583053845	0.00166718486073871
Reactome	Metabolism of lipids and lipoproteins	MED31	-0.408097671888212	0.0820331296157792
Reactome	Metabolism of lipids and lipoproteins	MGLL	-1.7522295030634	0.000279286905660782
Reactome	Metabolism of lipids and lipoproteins	MSMO1	-0.517547496947389	2.40786444665003e-05
Reactome	Metabolism of lipids and lipoproteins	MTM1	-0.521669206625015	0.00433674671117642
Reactome	Metabolism of lipids and lipoproteins	MTMR3	-0.390321738745384	0.00517815540495141
Reactome	Metabolism of lipids and lipoproteins	MVD	-0.76787622735482	1.30913686940555e-07
Reactome	Metabolism of lipids and lipoproteins	NCOA1	-0.496812269487084	0.00107788690063216
Reactome	Metabolism of lipids and lipoproteins	NCOA2	-0.345068321724391	0.0336520902400531
Reactome	Metabolism of lipids and lipoproteins	NCOR1	-0.299031598154631	0.0329980293199404
Reactome	Metabolism of lipids and lipoproteins	NR1D1	-0.382861396131058	0.0651278997641243
Reactome	Metabolism of lipids and lipoproteins	NSDHL	-0.495378852999622	0.00152697083682855
Reactome	Metabolism of lipids and lipoproteins	PHYH	-0.970970977076639	3.34207411567609e-08
Reactome	Metabolism of lipids and lipoproteins	PI4KA	-0.364072989968986	0.0140468809076216
Reactome	Metabolism of lipids and lipoproteins	PIK3C2B	-0.363128197260679	0.0698247362636549
Reactome	Metabolism of lipids and lipoproteins	PIK3CB	-0.487792777490101	0.00352103529456728
Reactome	Metabolism of lipids and lipoproteins	PIK3CD	-0.959415593848274	0.00308824369165509
Reactome	Metabolism of lipids and lipoproteins	PIK3R1	-0.315068894696374	0.0583682254236128
Reactome	Metabolism of lipids and lipoproteins	PIK3R6	0.438855957946712	0.082712446662805
Reactome	Metabolism of lipids and lipoproteins	PLA2G2E	-1.43572150513683	0.013565092646402
Reactome	Metabolism of lipids and lipoproteins	PLA2G3	-0.390698221109381	0.0953813856757196
Reactome	Metabolism of lipids and lipoproteins	PLA2G4D	2.10689180150204	3.42503591020794e-06
Reactome	Metabolism of lipids and lipoproteins	PLBD1	0.322173770654988	0.0336791264261752
Reactome	Metabolism of lipids and lipoproteins	PLD1	-0.522444327961238	0.0019018957537059
Reactome	Metabolism of lipids and lipoproteins	PLPP1	-1.24250463842027	6.91181104591299e-08
Reactome	Metabolism of lipids and lipoproteins	PLPP3	-0.841241439035868	6.01854086338083e-08
Reactome	Metabolism of lipids and lipoproteins	PMVK	-0.570337589867551	0.00396418550142232
Reactome	Metabolism of lipids and lipoproteins	PPARA	-0.594329514886623	0.0139901693972539
Reactome	Metabolism of lipids and lipoproteins	PPARG	-1.38626701357956	0.017014126122681
Reactome	Metabolism of lipids and lipoproteins	PRKAB2	0.424250582837774	0.0250702702695113
Reactome	Metabolism of lipids and lipoproteins	PRKAG2	-0.366260368774132	0.0936571493478227
Reactome	Metabolism of lipids and lipoproteins	RDH11	-0.561895946223781	0.00130880707316481
Reactome	Metabolism of lipids and lipoproteins	RORA	-0.420621266657918	0.0234908888435072
Reactome	Metabolism of lipids and lipoproteins	SAR1B	-0.264916551711608	0.0935376211648868
Reactome	Metabolism of lipids and lipoproteins	SDC1	0.27976307036502	0.0699713321068249
Reactome	Metabolism of lipids and lipoproteins	SGMS1	-0.272848176461328	0.0998623475546367
Reactome	Metabolism of lipids and lipoproteins	SGPP2	-3.36700587252663	3.6361518844436e-23
Reactome	Metabolism of lipids and lipoproteins	SLC25A1	-0.34031413589504	0.095199117686708
Reactome	Metabolism of lipids and lipoproteins	SLC25A17	0.427436572096606	0.0406374613263697
Reactome	Metabolism of lipids and lipoproteins	SLC44A1	0.376998075833189	0.00680507558407762
Reactome	Metabolism of lipids and lipoproteins	SMPD1	-0.633993260795334	0.000140504049272696
Reactome	Metabolism of lipids and lipoproteins	SPHK1	-0.52802849046151	0.00541556903443011
Reactome	Metabolism of lipids and lipoproteins	SPTLC1	-0.291799985708336	0.0226789142978731
Reactome	Metabolism of lipids and lipoproteins	SREBF2	-0.259076606201824	0.0707912843730434
Reactome	Metabolism of lipids and lipoproteins	STARD4	-0.455034651144352	0.00125248888294979
Reactome	Metabolism of lipids and lipoproteins	STARD5	-0.39310493177065	0.00152697083682855
Reactome	Metabolism of lipids and lipoproteins	SYNJ2	-0.3212072449854	0.0640015690798599
Reactome	Metabolism of lipids and lipoproteins	TEAD1	-0.797722156726654	2.22749044737199e-05
Reactome	Metabolism of lipids and lipoproteins	TEAD4	-0.638275314754355	0.00189788823181375
Reactome	Metabolism of lipids and lipoproteins	TECR	-0.351061831863554	0.0285843595878924
