# Supplementary material for: Conditional knockout of C/EBPβ in epidermis results in dysregulated lipid biosynthesis and a defect in skin barrier function
Source: PLoS One. 2025 Jun 25;20(6):e0326670. doi: 10.1371/journal.pone.0326670 (PMC12194017; doi:10.1371/journal.pone.0326670)
Supplement: S2 Table — (CSV) [file pone.0326670.s002.csv]

Ontology	PW	Gene	log2FoldChange	padj
Reactome	Fatty acid, triacylglycerol, and ketone body metabolism	ACACA	-0.3546187273363	0.0528051103636561
Reactome	Fatty acid, triacylglycerol, and ketone body metabolism	ACACB	-1.22326839373216	0.035672436560162
Reactome	Fatty acid, triacylglycerol, and ketone body metabolism	ACADM	-0.411430325069942	0.00245408126072369
Reactome	Fatty acid, triacylglycerol, and ketone body metabolism	ACSL1	-0.397327011492068	0.00160631974759092
Reactome	Fatty acid, triacylglycerol, and ketone body metabolism	AGPAT4	-0.415972417015743	0.0249419569298059
Reactome	Fatty acid, triacylglycerol, and ketone body metabolism	ANGPTL4	1.68120049439496	0.00200466950542775
Reactome	Fatty acid, triacylglycerol, and ketone body metabolism	ARNTL	-0.391402672910451	0.0437900801745445
Reactome	Fatty acid, triacylglycerol, and ketone body metabolism	CD36	-1.2071302448072	0.0123837226460835
Reactome	Fatty acid, triacylglycerol, and ketone body metabolism	CDK19	-0.280250302255436	0.0739912904168997
Reactome	Fatty acid, triacylglycerol, and ketone body metabolism	CDK8	-0.411177555933201	0.0943546708391788
Reactome	Fatty acid, triacylglycerol, and ketone body metabolism	CPT1A	0.335946994584543	0.0934282112480223
Reactome	Fatty acid, triacylglycerol, and ketone body metabolism	CREBBP	-0.325642952167342	0.0241626971793578
Reactome	Fatty acid, triacylglycerol, and ketone body metabolism	DGAT2	-0.55597744006265	0.000334755005376279
Reactome	Fatty acid, triacylglycerol, and ketone body metabolism	ELOVL1	-0.437106122694688	0.0475873121847959
Reactome	Fatty acid, triacylglycerol, and ketone body metabolism	ELOVL3	-0.103080423501727	0.0469638040778781
Reactome	Fatty acid, triacylglycerol, and ketone body metabolism	ELOVL4	-0.294447886507652	0.0542716294841381
Reactome	Fatty acid, triacylglycerol, and ketone body metabolism	ELOVL6	-0.706210292238068	4.84582025826471e-05
Reactome	Fatty acid, triacylglycerol, and ketone body metabolism	ELOVL7	-0.63603453338739	9.04987196384683e-05
Reactome	Fatty acid, triacylglycerol, and ketone body metabolism	FDFT1	-0.370317613402374	0.00243608255248416
Reactome	Fatty acid, triacylglycerol, and ketone body metabolism	FHL2	0.521478795173744	0.0338002434940948
Reactome	Fatty acid, triacylglycerol, and ketone body metabolism	GPAM	-0.516246761592065	0.00659109819191893
Reactome	Fatty acid, triacylglycerol, and ketone body metabolism	GPAT3	-0.64334854223003	0.00126102148527438
Reactome	Fatty acid, triacylglycerol, and ketone body metabolism	HELZ2	1.14164335066047	7.32140030121187e-05
Reactome	Fatty acid, triacylglycerol, and ketone body metabolism	HMGCR	-0.477859349498673	0.00232862843983913
Reactome	Fatty acid, triacylglycerol, and ketone body metabolism	HSD17B12	-0.366467699420167	0.015414858911648
Reactome	Fatty acid, triacylglycerol, and ketone body metabolism	MED31	-0.408097671888212	0.0820331296157792
Reactome	Fatty acid, triacylglycerol, and ketone body metabolism	NCOA1	-0.496812269487084	0.00107788690063216
Reactome	Fatty acid, triacylglycerol, and ketone body metabolism	NCOA2	-0.345068321724391	0.0336520902400531
Reactome	Fatty acid, triacylglycerol, and ketone body metabolism	NCOR1	-0.299031598154631	0.0329980293199404
Reactome	Fatty acid, triacylglycerol, and ketone body metabolism	NR1D1	-0.382861396131058	0.0651278997641243
Reactome	Fatty acid, triacylglycerol, and ketone body metabolism	PPARA	-0.594329514886623	0.0139901693972539
Reactome	Fatty acid, triacylglycerol, and ketone body metabolism	PPARG	-1.38626701357956	0.017014126122681
Reactome	Fatty acid, triacylglycerol, and ketone body metabolism	PRKAB2	0.424250582837774	0.0250702702695113
Reactome	Fatty acid, triacylglycerol, and ketone body metabolism	PRKAG2	-0.366260368774132	0.0936571493478227
Reactome	Fatty acid, triacylglycerol, and ketone body metabolism	RORA	-0.420621266657918	0.0234908888435072
Reactome	Fatty acid, triacylglycerol, and ketone body metabolism	SLC25A1	-0.34031413589504	0.095199117686708
Reactome	Fatty acid, triacylglycerol, and ketone body metabolism	SREBF2	-0.259076606201824	0.0707912843730434
Reactome	Fatty acid, triacylglycerol, and ketone body metabolism	TEAD1	-0.797722156726654	2.22749044737199e-05
Reactome	Fatty acid, triacylglycerol, and ketone body metabolism	TEAD4	-0.638275314754355	0.00189788823181375
Reactome	Fatty acid, triacylglycerol, and ketone body metabolism	TECR	-0.351061831863554	0.0285843595878924
