# Supplementary material for: Conditional knockout of C/EBPβ in epidermis results in dysregulated lipid biosynthesis and a defect in skin barrier function
Source: PLoS One. 2025 Jun 25;20(6):e0326670. doi: 10.1371/journal.pone.0326670 (PMC12194017; doi:10.1371/journal.pone.0326670)
Supplement: S3 Table — (CSV) [file pone.0326670.s003.csv]

Ontology	PW	Gene	log2FoldChange	padj
Reactome	Phospholipid metabolism	ACER1	-0.484622524108129	5.4080417779047e-05
Reactome	Phospholipid metabolism	AGPAT4	-0.415972417015743	0.0249419569298059
Reactome	Phospholipid metabolism	ARSA	-0.87551939677943	0.000744528981057776
Reactome	Phospholipid metabolism	ASAH1	-0.419334260853748	0.0334153418638401
Reactome	Phospholipid metabolism	ASAH2	-0.503587566002324	0.0148797729385228
Reactome	Phospholipid metabolism	CERS4	-1.32832289272545	3.79896219060533e-06
Reactome	Phospholipid metabolism	CTSA	-0.937008353782218	4.78219494996666e-09
Reactome	Phospholipid metabolism	DEGS1	-0.35129194490198	0.03684508090272
Reactome	Phospholipid metabolism	DEGS2	0.797399985176078	0.0231445765560511
Reactome	Phospholipid metabolism	DGAT2	-0.55597744006265	0.000334755005376279
Reactome	Phospholipid metabolism	GAL3ST1	-0.463126999326823	0.0256183695445134
Reactome	Phospholipid metabolism	GLB1	-0.410049337021534	0.0429200933901251
Reactome	Phospholipid metabolism	GPAM	-0.516246761592065	0.00659109819191893
Reactome	Phospholipid metabolism	GPAT3	-0.64334854223003	0.00126102148527438
Reactome	Phospholipid metabolism	HEXB	-0.733440973676178	0.00230285511652119
Reactome	Phospholipid metabolism	INPP5K	-0.301444428916497	0.0655380014533248
Reactome	Phospholipid metabolism	LPCAT2	-0.299166216998141	0.0473024089286346
Reactome	Phospholipid metabolism	LPGAT1	0.56452879460843	0.0846426694766719
Reactome	Phospholipid metabolism	MBOAT2	-0.499809583053845	0.00166718486073871
Reactome	Phospholipid metabolism	MGLL	-1.7522295030634	0.000279286905660782
Reactome	Phospholipid metabolism	MTM1	-0.521669206625015	0.00433674671117642
Reactome	Phospholipid metabolism	MTMR3	-0.390321738745384	0.00517815540495141
Reactome	Phospholipid metabolism	PI4KA	-0.364072989968986	0.0140468809076216
Reactome	Phospholipid metabolism	PIK3C2B	-0.363128197260679	0.0698247362636549
Reactome	Phospholipid metabolism	PIK3CB	-0.487792777490101	0.00352103529456728
Reactome	Phospholipid metabolism	PIK3CD	-0.959415593848274	0.00308824369165509
Reactome	Phospholipid metabolism	PIK3R1	-0.315068894696374	0.0583682254236128
Reactome	Phospholipid metabolism	PIK3R6	0.438855957946712	0.082712446662805
Reactome	Phospholipid metabolism	PLA2G2E	-1.43572150513683	0.013565092646402
Reactome	Phospholipid metabolism	PLA2G3	-0.390698221109381	0.0953813856757196
Reactome	Phospholipid metabolism	PLA2G4D	2.10689180150204	3.42503591020794e-06
Reactome	Phospholipid metabolism	PLBD1	0.322173770654988	0.0336791264261752
Reactome	Phospholipid metabolism	PLD1	-0.522444327961238	0.0019018957537059
Reactome	Phospholipid metabolism	PLPP1	-1.24250463842027	6.91181104591299e-08
Reactome	Phospholipid metabolism	PLPP3	-0.841241439035868	6.01854086338083e-08
Reactome	Phospholipid metabolism	SGMS1	-0.272848176461328	0.0998623475546367
Reactome	Phospholipid metabolism	SGPP2	-3.36700587252663	3.6361518844436e-23
Reactome	Phospholipid metabolism	SLC44A1	0.376998075833189	0.00680507558407762
Reactome	Phospholipid metabolism	SMPD1	-0.633993260795334	0.000140504049272696
Reactome	Phospholipid metabolism	SPHK1	-0.52802849046151	0.00541556903443011
Reactome	Phospholipid metabolism	SPTLC1	-0.291799985708336	0.0226789142978731
Reactome	Phospholipid metabolism	SYNJ2	-0.3212072449854	0.0640015690798599
