# Supplementary material for: Conditional knockout of C/EBPβ in epidermis results in dysregulated lipid biosynthesis and a defect in skin barrier function
Source: PLoS One. 2025 Jun 25;20(6):e0326670. doi: 10.1371/journal.pone.0326670 (PMC12194017; doi:10.1371/journal.pone.0326670)
Supplement: S4 Table — (CSV) [file pone.0326670.s004.csv]

Ontology	PW	Gene	log2FoldChange	padj
GO:Biological Processes	cholesterol biosynthetic process	CFTR	1.74662449421905	0.0409025173944721
GO:Biological Processes	cholesterol biosynthetic process	CNBP	0.487628330602611	0.000362622711393088
GO:Biological Processes	cholesterol biosynthetic process	DHCR24	-0.635693249284171	1.84564366690523e-09
GO:Biological Processes	cholesterol biosynthetic process	DHCR7	-0.309218051682973	0.0226707441564596
GO:Biological Processes	cholesterol biosynthetic process	EBP	-0.3436496462411	0.0183860091286295
GO:Biological Processes	cholesterol biosynthetic process	FDFT1	-0.370317613402374	0.00243608255248416
GO:Biological Processes	cholesterol biosynthetic process	HMGCR	-0.477859349498673	0.00232862843983913
GO:Biological Processes	cholesterol biosynthetic process	HSD17B7	-0.419137619808916	0.00967880353197857
GO:Biological Processes	cholesterol biosynthetic process	IDI2	-1.54780904513457	0.00254162589800124
GO:Biological Processes	cholesterol biosynthetic process	INSIG1	-0.423555748557573	0.0179183715398482
GO:Biological Processes	cholesterol biosynthetic process	INSIG2	-0.231321666496889	0.0841324500504953
GO:Biological Processes	cholesterol biosynthetic process	MSMO1	-0.517547496947389	2.40786444665003e-05
GO:Biological Processes	cholesterol biosynthetic process	MVD	-0.76787622735482	1.30913686940555e-07
GO:Biological Processes	cholesterol biosynthetic process	NSDHL	-0.495378852999622	0.00152697083682855
GO:Biological Processes	cholesterol biosynthetic process	PMVK	-0.570337589867551	0.00396418550142232
