# Supplementary material for: Conditional knockout of C/EBPβ in epidermis results in dysregulated lipid biosynthesis and a defect in skin barrier function
Source: PLoS One. 2025 Jun 25;20(6):e0326670. doi: 10.1371/journal.pone.0326670 (PMC12194017; doi:10.1371/journal.pone.0326670)
Supplement: S5 Table — (CSV) [file pone.0326670.s005.csv]

Ontology	PW	Gene	log2FoldChange	padj
GO:Biological Processes	ceramide biosynthetic process	ALOXE3	-0.378665915868639	0.0795089894812296
GO:Biological Processes	ceramide biosynthetic process	CERS4	-1.32832289272545	3.79896219060533e-06
GO:Biological Processes	ceramide biosynthetic process	CLN8	-0.483801373727809	0.00210629663107562
GO:Biological Processes	ceramide biosynthetic process	DEGS1	-0.35129194490198	0.03684508090272
GO:Biological Processes	ceramide biosynthetic process	DEGS2	0.797399985176078	0.0231445765560511
GO:Biological Processes	ceramide biosynthetic process	FAM57B	-1.64021041842356	0.0169426734034471
GO:Biological Processes	ceramide biosynthetic process	SGMS1	-0.272848176461328	0.0998623475546367
GO:Biological Processes	ceramide biosynthetic process	SMPD1	-0.633993260795334	0.000140504049272696
GO:Biological Processes	ceramide biosynthetic process	SPTLC1	-0.291799985708336	0.0226789142978731
