# Supplementary material for: Conditional knockout of C/EBPβ in epidermis results in dysregulated lipid biosynthesis and a defect in skin barrier function
Source: PLoS One. 2025 Jun 25;20(6):e0326670. doi: 10.1371/journal.pone.0326670 (PMC12194017; doi:10.1371/journal.pone.0326670)
Supplement: S6 Table — (CSV) [file pone.0326670.s006.csv]

Lipid	Class	Sex	Model_Term	Log2FC	SE	t	P	Mlog10P	Direction	Significant
AC(10:0)	AC	All	GenotypeCKOB	0.8888296602675122	0.44416804152485484	2.001111239827404	0.05420117685846895	1.266	Up	No
AC(12:0)	AC	All	GenotypeCKOB	-0.16051495732422305	0.18626460333411995	-0.8617577062470243	0.39543809863353874	0.403	Down	No
AC(14:0)	AC	All	GenotypeCKOB	-0.23178106834338683	0.1818819259999942	-1.2743490980153478	0.21201017308600142	0.674	Down	No
AC(14:1)	AC	All	GenotypeCKOB	-0.13236741914440803	0.12008502747035439	-1.102280791642287	0.2788240847209777	0.555	Down	No
AC(14:2)	AC	All	GenotypeCKOB	0.09568542472813907	0.34704270315693925	0.2757165727955626	0.7845954200204284	0.105	Up	No
AC(16:0)	AC	All	GenotypeCKOB	-0.43607127278710794	0.18885127888867403	-2.309072384117492	0.02777063859390984	1.556	Down	Yes
AC(18:0)	AC	All	GenotypeCKOB	-0.190759958874566	0.15909057306069366	-1.1990651312934197	0.23958811779871336	0.621	Down	No
AC(18:1)	AC	All	GenotypeCKOB	-1.1344540329885293	0.19901527321035575	-5.70033653542475	2.885283637460876e-6	5.54	Down	Yes
AC(18:2)	AC	All	GenotypeCKOB	-1.1327315545508376	0.147252330893552	-7.692452456794615	1.1218526129016438e-8	7.95	Down	Yes
AC(24:0)	AC	All	GenotypeCKOB	-0.11791651181322578	0.19004897596370576	-0.6204532869240225	0.5394943713208722	0.268	Down	No
AC(26:0)	AC	All	GenotypeCKOB	-0.34774619745034	0.1028967704688771	-3.3795637692586458	0.0019754390437676495	2.704	Down	Yes
ANA(16:0)	ANA	All	GenotypeCKOB	-0.4775302793670599	0.10668465524329881	-4.476091507987087	9.580665143737867e-5	4.019	Down	Yes
ANA(18:3)	ANA	All	GenotypeCKOB	-0.013840620875512058	0.09416651958582331	-0.14698027426720092	0.8840993298434913	0.053	Down	No
ANA(20:1)	ANA	All	GenotypeCKOB	-0.05482219053642625	0.09973501748593402	-0.5496784571593224	0.5864785649155582	0.232	Down	No
ANA(20:2)	ANA	All	GenotypeCKOB	-0.3139304627711606	0.09004468600573824	-3.4863852237893846	0.0014862698090562043	2.828	Down	Yes
ANA(20:3)	ANA	All	GenotypeCKOB	-0.4301541883633899	0.36763088758752466	-1.1700708588066606	0.25088966746624297	0.601	Down	No
CL(68:4)	CL	All	GenotypeCKOB	-0.5607130288860787	0.13514272603450342	-4.149043350974898	2.4099567334684102e-4	3.618	Down	Yes
CL(69:4)	CL	All	GenotypeCKOB	-0.401341583823819	0.16828938859215672	-2.384830007294494	0.02338750607532351	1.631	Down	Yes
CL(70:4)	CL	All	GenotypeCKOB	-0.5443132865287807	0.13890569753845528	-3.9185814273607504	4.578408404329546e-4	3.339	Down	Yes
CL(70:5)	CL	All	GenotypeCKOB	-0.37748922489783965	0.10439652803587024	-3.6159174256076394	0.0010486638934294552	2.979	Down	Yes
CL(71:4)	CL	All	GenotypeCKOB	-0.4497520900593792	0.1847165875894601	-2.43482242677074	0.020850246828875863	1.681	Down	Yes
CL(71:5)	CL	All	GenotypeCKOB	-0.48037604162188613	0.11092074326544205	-4.330804387708695	0.00014453934212556617	3.84	Down	Yes
CL(72:4)	CL	All	GenotypeCKOB	-0.8768948789553792	0.21562041761892767	-4.06684528598373	3.0325632062711233e-4	3.518	Down	Yes
CL(72:5)	CL	All	GenotypeCKOB	-0.33832257469396426	0.11921136601143402	-2.8380060225256916	0.007937130648978752	2.1	Down	Yes
CL(72:6)	CL	All	GenotypeCKOB	-0.13939304025309565	0.08380295806648656	-1.6633427204622742	0.10632285138284862	0.973	Down	No
CL(72:7)	CL	All	GenotypeCKOB	-0.025509001191753023	0.08413295380739368	-0.30319868775974523	0.7637639334258424	0.117	Down	No
CL(74:6)	CL	All	GenotypeCKOB	-0.07841086100344787	0.16621468677216134	-0.47174448014289794	0.6404127866710447	0.194	Down	No
Cer(d16:1/23:0)	Cer	All	GenotypeCKOB	-0.48180199046556776	0.09362996371588575	-5.1458098598389475	1.4139493209845514e-5	4.85	Down	Yes
Cer(d16:1/24:0);Cer(d18:1/22:0)	Cer	All	GenotypeCKOB	-0.23702624858999896	0.036732908178106226	-6.452694881677591	3.407231528894425e-7	6.468	Down	Yes
Cer(d16:1/24:1)	Cer	All	GenotypeCKOB	0.5606144737543549	0.130139096207259	4.307809798075765	1.5422921401691278e-4	3.812	Up	Yes
Cer(d18:0/22:0)	Cer	All	GenotypeCKOB	-0.16933718376409126	0.05679930506659103	-2.981324922295471	0.005544773601799958	2.256	Down	Yes
Cer(d18:1/16:0)	Cer	All	GenotypeCKOB	-0.8569411299308284	0.06233108915566258	-13.748213636869814	9.811764241815338e-15	14.008	Down	Yes
Cer(d18:1/18:0)	Cer	All	GenotypeCKOB	0.25575854513416557	0.0924631413081987	2.7660594428829715	0.009475936404606167	2.023	Up	Yes
Cer(d18:1/20:0)	Cer	All	GenotypeCKOB	-0.21642777815130218	0.07902414560631482	-2.738755053797221	0.010129807462215727	1.994	Down	Yes
Cer(d18:1/24:0)	Cer	All	GenotypeCKOB	-0.19607559796865176	0.06216741808102432	-3.1539929439099694	0.0035656483376468678	2.448	Down	Yes
Cer(d18:1/24:1)	Cer	All	GenotypeCKOB	0.3968354575955768	0.12234911381967542	3.2434681805742693	0.002825984768982568	2.549	Up	Yes
Cer(d18:2/16:0)	Cer	All	GenotypeCKOB	-0.2393190476175246	0.08785825122897042	-2.723922275596255	0.010502439205242537	1.979	Down	Yes
Cer(d18:2/20:0)	Cer	All	GenotypeCKOB	0.26050847399382565	0.15616309216605928	1.6681820933515361	0.10535113852158029	0.977	Up	No
Cer(d18:2/22:0)	Cer	All	GenotypeCKOB	0.5606144737543549	0.130139096207259	4.307809798075765	1.5422921401691278e-4	3.812	Up	Yes
Cer(d18:2/23:0)	Cer	All	GenotypeCKOB	0.4202507376122684	0.06463031843660905	6.502377642227778	2.963027517232211e-7	6.528	Up	Yes
Cer(d18:2/24:0)	Cer	All	GenotypeCKOB	0.3953097393857233	0.1217239810791299	3.2475912789012518	0.002795710019375064	2.554	Up	Yes
Cer(d18:2/24:1)	Cer	All	GenotypeCKOB	0.5307818914531008	0.20347061116258744	2.6086415547696395	0.013864520693649117	1.858	Up	Yes
Cer(d18:2/24:1);Cer(d18:1/24:2)	Cer	All	GenotypeCKOB	0.5335548394001143	0.2053866794351837	2.597806444251388	0.014227155769938424	1.847	Up	Yes
Cer(t18:0/16:0)	Cer	All	GenotypeCKOB	-1.341529524898703	0.16124416734741645	-8.31986388697239	2.1315962506243026e-9	8.671	Down	Yes
DG(16:0_18:1)	DG	All	GenotypeCKOB	0.4073940863626326	0.09570671734645533	4.256692713510157	1.7812323744856363e-4	3.749	Up	Yes
DG(18:0_18:1)	DG	All	GenotypeCKOB	0.16587306645105024	0.10347592053040346	1.6030112667836878	0.1190740013437728	0.924	Up	No
DG(18:1/18:1)	DG	All	GenotypeCKOB	0.2113200186883424	0.15402728595985246	1.3719648266958584	0.17992207234515614	0.745	Up	No
DG(18:1_18:2)	DG	All	GenotypeCKOB	0.3517063739008807	0.20957873174112712	1.6781587090397632	0.10337121922398636	0.986	Up	No
FA 12:0	FA	All	GenotypeCKOB	0.12650752646352226	0.10197772409703812	1.2405407904881511	0.22408263059429553	0.65	Up	No
FA 13:0	FA	All	GenotypeCKOB	-0.058625539208144783	0.2301893435969976	-0.25468398446273444	0.8006491659505743	0.097	Down	No
FA 14:0	FA	All	GenotypeCKOB	-0.08463919275653327	0.06549324547040457	-1.292334685029168	0.20579191423529555	0.687	Down	No
FA 15:0a	FA	All	GenotypeCKOB	-0.07350640701815497	0.11572100492036944	-0.635203669971036	0.5299566942716296	0.276	Down	No
FA 15:1	FA	All	GenotypeCKOB	0.16223699987972431	0.3441366711047149	0.471431885939172	0.6406334584528522	0.193	Up	No
FA 16:0	FA	All	GenotypeCKOB	-0.012437658625499089	0.053559644715092856	-0.23222070817796547	0.8178928479182458	0.087	Down	No
FA 16:1	FA	All	GenotypeCKOB	-0.5937026993029632	0.1654642675874494	-3.5881021803646265	0.0011305838558218757	2.947	Down	Yes
FA 16:2	FA	All	GenotypeCKOB	-1.198602657604206	0.35819464063014006	-3.346232806542305	0.0021575173096532257	2.666	Down	Yes
FA 17:0a	FA	All	GenotypeCKOB	-0.04622960928477372	0.20204882333815444	-0.22880415001181464	0.8205238825675857	0.086	Down	No
FA 17:1a	FA	All	GenotypeCKOB	-0.7548941803180568	0.23143589846841453	-3.2617851651958905	0.0026938450107559433	2.57	Down	Yes
FA 17:2	FA	All	GenotypeCKOB	-1.1624558124420283	0.3363526584212912	-3.4560625086126704	0.0016117646708699355	2.793	Down	Yes
FA 18:0	FA	All	GenotypeCKOB	0.030007673663844003	0.042887933060534046	0.6996763780033363	0.4893468972927356	0.31	Up	No
FA 18:1	FA	All	GenotypeCKOB	-0.3079975212867437	0.09350153755026022	-3.2940369683352495	0.0024754364994567716	2.606	Down	Yes
FA 18:2	FA	All	GenotypeCKOB	-0.482119500767559	0.13604824883562366	-3.543739113835018	0.0012742205365459838	2.895	Down	Yes
FA 18:3	FA	All	GenotypeCKOB	-0.24657639094120498	0.21009819638587252	-1.1736245012229212	0.2494838681030241	0.603	Down	No
FA 19:0a	FA	All	GenotypeCKOB	0.005512229837163147	0.2451669999577842	0.022483571761747336	0.9822063178208651	0.008	Up	No
FA 19:1a	FA	All	GenotypeCKOB	-0.487642722212333	0.2677597790570972	-1.8211948184658007	0.0782412740432152	1.107	Down	No
FA 19:3	FA	All	GenotypeCKOB	-0.20892343757972184	0.20102630136646638	-1.0392840944671173	0.3067111633764458	0.513	Down	No
FA 20:0a	FA	All	GenotypeCKOB	0.05556042834967841	0.045653883425251035	1.2169923822723063	0.2327912541145679	0.633	Up	No
FA 20:1	FA	All	GenotypeCKOB	-0.07863668471378246	0.11531145318960175	-0.6819503400454375	0.5003342147877665	0.301	Down	No
FA 20:2	FA	All	GenotypeCKOB	-0.8334043562526938	0.24078190361024462	-3.4612416620882414	0.0015896290846844894	2.799	Down	Yes
FA 20:3a	FA	All	GenotypeCKOB	-1.1154599736398936	0.2880273442649132	-3.8727572081279513	5.196270231842164e-4	3.284	Down	Yes
FA 20:4	FA	All	GenotypeCKOB	-0.8879056307180148	0.1505342134585217	-5.898364300834966	1.6390807989930374e-6	5.785	Down	Yes
FA 20:5	FA	All	GenotypeCKOB	-1.122201379318947	0.3005740137691891	-3.733527610210129	7.615690999213261e-4	3.118	Down	Yes
FA 21:0a	FA	All	GenotypeCKOB	0.0921464023319381	0.13924475319290253	0.6617585238869519	0.5130153983781051	0.29	Up	No
FA 22:0	FA	All	GenotypeCKOB	-0.030696235304924234	0.03880944433977063	-0.7909475599852316	0.43498446912810285	0.362	Down	No
FA 22:1	FA	All	GenotypeCKOB	-0.2762434848344529	0.11656063399069498	-2.369955235971909	0.024194979982844644	1.616	Down	Yes
FA 22:2	FA	All	GenotypeCKOB	-0.5625153762856151	0.2318309626687764	-2.4264031422295265	0.021259130912056175	1.672	Down	Yes
FA 22:3	FA	All	GenotypeCKOB	-0.4974782171952321	0.20219488653510792	-2.4603897048051855	0.01965223521289123	1.707	Down	Yes
FA 22:4	FA	All	GenotypeCKOB	-0.6675259714548482	0.26998752010053817	-2.472432693208465	0.019110062401963442	1.719	Down	Yes
FA 22:5	FA	All	GenotypeCKOB	-0.4288178979333221	0.243003350648458	-1.7646583752405687	0.08747319283242418	1.058	Down	No
FA 22:6	FA	All	GenotypeCKOB	-0.4115511753604593	0.17109515385415094	-2.405393525706074	0.022311596722315943	1.651	Down	Yes
FA 23:0	FA	All	GenotypeCKOB	0.08930288458887548	0.043625309188337395	2.0470430181558306	0.04921067549620798	1.308	Up	Yes
FA 24:0	FA	All	GenotypeCKOB	0.18024846346914322	0.03155973843871361	5.711342120885151	2.7958942639173886e-6	5.553	Up	Yes
FA 24:0a	FA	All	GenotypeCKOB	0.18494319971277387	0.04532409302062544	4.080461127564374	2.9194888556376586e-4	3.535	Up	Yes
FA 24:1	FA	All	GenotypeCKOB	0.30174270998739505	0.0786069609142332	3.838625822420761	5.708681547372586e-4	3.243	Up	Yes
FA 25:0	FA	All	GenotypeCKOB	0.19175399944615515	0.044000771588873056	4.3579690201306835	1.3386389550536516e-4	3.873	Up	Yes
FA 26:0	FA	All	GenotypeCKOB	0.19560777351776004	0.04078994189850036	4.795490368789948	3.856766094463057e-5	4.414	Up	Yes
HexCer(d18:1/20:0)	HexCer	All	GenotypeCKOB	0.10525051837260777	0.14497719595674016	0.7259798182606149	0.4732970282749974	0.325	Up	No
HexCer(d18:1/22:0)	HexCer	All	GenotypeCKOB	0.20313723561093214	0.10177037527599424	1.9960350451694608	0.05477901870766846	1.261	Up	No
HexCer(d18:1/23:0)	HexCer	All	GenotypeCKOB	0.03190685808553513	0.05959652263308282	0.5353812047386672	0.5962065515825816	0.225	Up	No
HexCer(d18:1/24:0)	HexCer	All	GenotypeCKOB	0.09867585610613534	0.07882922842181979	1.2517673720985203	0.2200178287158051	0.658	Up	No
HexCer(d18:2/22:0)	HexCer	All	GenotypeCKOB	0.011323574559980357	0.1599372228943903	0.07080011991615945	0.9440116200014632	0.025	Up	No
HexCer(d18:2/24:1)	HexCer	All	GenotypeCKOB	0.19241905653064575	0.17551660895947882	1.0963011288297462	0.28139085550014736	0.551	Up	No
LPA(16:0/0:0)	LPA	All	GenotypeCKOB	-0.5298421887478688	0.1768262421560507	-2.9964002078395042	0.0053372107654264915	2.273	Down	Yes
LPA(18:2/0:0)	LPA	All	GenotypeCKOB	-1.2908301340279253	0.1978759396442002	-6.523431481103569	2.7928946994962387e-7	6.554	Down	Yes
LPC(0:0/14:0)	LPC	All	GenotypeCKOB	-1.772630421566481	0.2600681316709659	-6.816023209676398	1.2328873973462288e-7	6.909	Down	Yes
LPC(0:0/15:0)	LPC	All	GenotypeCKOB	-1.9026809746579134	0.3376228273256183	-5.635522306739301	3.47311789165965e-6	5.459	Down	Yes
LPC(0:0/16:0)	LPC	All	GenotypeCKOB	-0.668806021483428	0.10084466441676794	-6.632041718334306	2.0598570745366134e-7	6.686	Down	Yes
LPC(0:0/16:1)	LPC	All	GenotypeCKOB	-2.335143492396887	0.3237960710038489	-7.211772166219798	4.133849510538938e-8	7.384	Down	Yes
LPC(0:0/17:0)	LPC	All	GenotypeCKOB	-1.851970632424992	0.2785338038250752	-6.648997740999748	1.9644290196628978e-7	6.707	Down	Yes
LPC(0:0/18:0)	LPC	All	GenotypeCKOB	-1.292087378531309	0.18010290519485384	-7.174161777864693	4.58299649439108e-8	7.339	Down	Yes
LPC(0:0/18:1)	LPC	All	GenotypeCKOB	-2.0715238887881346	0.24197233739324508	-8.560994662053314	1.1409093868251759e-9	8.943	Down	Yes
LPC(0:0/18:2)	LPC	All	GenotypeCKOB	-1.6254661224720424	0.23435083114166397	-6.936037369927038	8.836322841657253e-8	7.054	Down	Yes
LPC(0:0/18:3)	LPC	All	GenotypeCKOB	-0.2627025613275089	0.2587790013150689	-1.0151618175837342	0.317886790653677	0.498	Down	No
LPC(0:0/20:0)	LPC	All	GenotypeCKOB	-0.468478828003964	0.1334742934462769	-3.5098805613271566	0.0013955728690579069	2.855	Down	Yes
LPC(0:0/20:3)	LPC	All	GenotypeCKOB	-0.026129939467925224	0.2725152381694028	-0.09588432428017897	0.9242296201694795	0.034	Down	No
LPC(0:0/20:4)	LPC	All	GenotypeCKOB	-1.7419084309906303	0.3031738161615345	-5.745576755423105	2.535233871132224e-6	5.596	Down	Yes
LPC(0:0/20:5)	LPC	All	GenotypeCKOB	-1.7919897649508747	0.2976331097170977	-6.020801135512689	1.1565884180140705e-6	5.937	Down	Yes
LPC(0:0/22:6)	LPC	All	GenotypeCKOB	-2.164952939884668	0.31895375168704293	-6.78767040184847	1.334092488383956e-7	6.875	Down	Yes
LPC(14:0/0:0)	LPC	All	GenotypeCKOB	-1.6066492372280998	0.2497011966024872	-6.434287296531507	3.588400474444345e-7	6.445	Down	Yes
LPC(15:0/0:0)	LPC	All	GenotypeCKOB	-1.9101620344004424	0.33284612467018826	-5.7388741908688	2.584269187490245e-6	5.588	Down	Yes
LPC(16:0/0:0)	LPC	All	GenotypeCKOB	-0.6459720203365571	0.10371831684451	-6.228138288292611	6.421784220035241e-7	6.192	Down	Yes
LPC(16:1/0:0)	LPC	All	GenotypeCKOB	-1.3316292957430993	0.23308432445420163	-5.713079585516052	2.7820387792751446e-6	5.556	Down	Yes
LPC(17:0/0:0)	LPC	All	GenotypeCKOB	-1.2548766418960375	0.21737909510177353	-5.772756765357422	2.3457862094633955e-6	5.63	Down	Yes
LPC(18:0/0:0)	LPC	All	GenotypeCKOB	-0.536026966161985	0.10806351637053013	-4.9602954277745885	2.4065550238559178e-5	4.619	Down	Yes
LPC(18:1/0:0)	LPC	All	GenotypeCKOB	-1.2986792324723344	0.17900787342462315	-7.254872132868411	3.673701375921788e-8	7.435	Down	Yes
LPC(18:2/0:0)	LPC	All	GenotypeCKOB	-1.4000764074183094	0.1738001399708668	-8.055669044069797	4.263995542884952e-9	8.37	Down	Yes
LPC(18:3/0:0)	LPC	All	GenotypeCKOB	0.017593100503265388	0.24198128808766772	0.07270438405506612	0.9425084382676039	0.026	Up	No
LPC(20:0/0:0)	LPC	All	GenotypeCKOB	-0.42161502127162026	0.13075910054364345	-3.2243646485691286	0.0029703983479242085	2.527	Down	Yes
LPC(20:2/0:0)	LPC	All	GenotypeCKOB	-2.40074982946308	0.2916035754445621	-8.232923158788552	2.675292267170935e-9	8.573	Down	Yes
LPC(20:3/0:0)	LPC	All	GenotypeCKOB	-0.9022638551945718	0.24024820684839077	-3.755548759470857	7.170654538796584e-4	3.144	Down	Yes
LPC(20:4/0:0)	LPC	All	GenotypeCKOB	-2.564841266003212	0.39139733532496146	-6.553037117316415	2.570216991279033e-7	6.59	Down	Yes
LPC(20:5/0:0)	LPC	All	GenotypeCKOB	-1.3547565964527362	0.22445596081983543	-6.035734544560221	1.1084993375375583e-6	5.955	Down	Yes
LPC(22:6/0:0)	LPC	All	GenotypeCKOB	-2.281227232312534	0.2800076093436286	-8.14701871017007	3.351738010605293e-9	8.475	Down	Yes
LPE(0:0/16:0)	LPE	All	GenotypeCKOB	-1.5825171865947265	0.25366116958904295	-6.238704919474141	6.232565383507771e-7	6.205	Down	Yes
LPE(0:0/18:0)	LPE	All	GenotypeCKOB	-2.009656580183557	0.2685956514566317	-7.482089040849726	1.9788093287208552e-8	7.704	Down	Yes
LPE(0:0/18:1)	LPE	All	GenotypeCKOB	-2.6984870283089086	0.3240139776188299	-8.328304377916096	2.0852030690420293e-9	8.681	Down	Yes
LPE(0:0/18:2)	LPE	All	GenotypeCKOB	-2.3197882853730967	0.32541095536410486	-7.128795902945146	5.191220205546999e-8	7.285	Down	Yes
LPE(0:0/20:4)	LPE	All	GenotypeCKOB	-1.3610688400000623	0.23998234196801818	-5.671537450790644	3.1330198704973314e-6	5.504	Down	Yes
LPE(16:0/0:0)	LPE	All	GenotypeCKOB	-1.207840799185351	0.2177156143933125	-5.547791335734585	4.464960619600155e-6	5.35	Down	Yes
LPE(18:0/0:0)	LPE	All	GenotypeCKOB	-1.2141721205608325	0.20344757728349425	-5.967985152602447	1.34416923986742e-6	5.872	Down	Yes
LPE(18:1/0:0)	LPE	All	GenotypeCKOB	-1.1757605695789288	0.18467645844659952	-6.366596909366811	4.3424918160113934e-7	6.362	Down	Yes
LPE(18:2/0:0)	LPE	All	GenotypeCKOB	-1.6130849335955382	0.24839881816516485	-6.493931595612379	3.034188691796211e-7	6.518	Down	Yes
LPE(20:4/0:0)	LPE	All	GenotypeCKOB	-1.6059683166547556	0.3140789270775368	-5.113263508628484	1.5522859680900006e-5	4.809	Down	Yes
LPE(O-16:1_0:0)	LPE-O	All	GenotypeCKOB	-1.1797419194125993	0.19020247942490967	-6.202558047506165	6.904209135045865e-7	6.161	Down	Yes
LPE(O-18:1_0:0)	LPE-O	All	GenotypeCKOB	-1.1149156672868996	0.20250625657287738	-5.505586277457392	5.038881136375994e-6	5.298	Down	Yes
LPE(O-18:2_0:0)	LPE-O	All	GenotypeCKOB	-1.6254003705151003	0.23796672644590625	-6.8303682400933505	1.1846803794373309e-7	6.926	Down	Yes
LPI(0:0/18:0)	LPI	All	GenotypeCKOB	-2.474602356032365	0.33411705404605496	-7.4063934362693855	2.430175955708033e-8	7.614	Down	Yes
LPI(0:0_16:0)	LPI	All	GenotypeCKOB	-1.2843494329631373	0.3050183082433073	-4.210728989876359	2.0270041577263184e-4	3.693	Down	Yes
PA(16:0_18:1)	PA	All	GenotypeCKOB	0.1757285850624423	0.08553893966568447	2.0543694573401297	0.04845319179601127	1.315	Up	Yes
PA(16:0_18:2)	PA	All	GenotypeCKOB	-0.06571253631127022	0.0696425877100765	-0.9435682744132489	0.3526865570538449	0.453	Down	No
PA(16:0_18:3)	PA	All	GenotypeCKOB	-0.47279976532819556	0.09102971820878566	-5.193905623697335	1.2317449612273367e-5	4.909	Down	Yes
PA(16:1_18:1)	PA	All	GenotypeCKOB	-0.2681846570572238	0.1425176315600046	-1.881764762167755	0.06928668691387392	1.159	Down	No
PA(16:1_18:2); PA(16:2_18:1)	PA	All	GenotypeCKOB	-0.4941724304978911	0.09155193876932448	-5.3977276411700545	6.864632022957343e-6	5.163	Down	Yes
PA(18:0_18:1)a	PA	All	GenotypeCKOB	-0.14634601491148108	0.16794956504508268	-0.8713688235643685	0.39025134857045796	0.409	Down	No
PC(14:0_16:0)	PC	All	GenotypeCKOB	0.10140230418302355	0.05074247894054064	1.9983711143053422	0.05451242949020521	1.264	Up	No
PC(14:0_18:1);PC(16:0_16:1)	PC	All	GenotypeCKOB	-0.0714749838714417	0.03041258138872748	-2.350178137063174	0.025307814757914656	1.597	Down	Yes
PC(14:0_18:2)	PC	All	GenotypeCKOB	-0.061333507252182895	0.07951254309104527	-0.7713689547314994	0.44632849022266463	0.35	Down	No
PC(14:0_20:4)	PC	All	GenotypeCKOB	0.39363771763360556	0.15195050408165758	2.5905653950451275	0.014474373043066957	1.839	Up	Yes
PC(14:0_20:5)	PC	All	GenotypeCKOB	0.21194100527687113	0.12752496510025113	1.6619569753283843	0.1066024682078308	0.972	Up	No
PC(15:0_18:2)	PC	All	GenotypeCKOB	-0.11230695956481984	0.04067236997170266	-2.7612592932980333	0.00958795278704146	2.018	Down	Yes
PC(15:0_20:4)	PC	All	GenotypeCKOB	0.0071311782447408606	0.1147830866526873	0.06212743055358414	0.9508602007473445	0.022	Up	No
PC(16:0/16:0)	PC	All	GenotypeCKOB	0.08916783661103782	0.0380025831923745	2.346362513296991	0.025527788191276216	1.593	Up	Yes
PC(16:0_18:0)	PC	All	GenotypeCKOB	0.19442962615898357	0.037169370246815284	5.230909882731805	1.1076965758385647e-5	4.956	Up	Yes
PC(16:0_18:1)	PC	All	GenotypeCKOB	-0.24488892773539328	0.02940077443714928	-8.329335958782243	2.0796039684925136e-9	8.682	Down	Yes
PC(16:0_18:2)	PC	All	GenotypeCKOB	-0.0600242528582291	0.02225364335437503	-2.697277560459709	0.01120410373871643	1.951	Down	Yes
PC(16:0_18:3)	PC	All	GenotypeCKOB	-0.1078225332959106	0.07618181635456867	-1.4153316165904781	0.16693944459297136	0.777	Down	No
PC(16:0_20:3)	PC	All	GenotypeCKOB	-0.040599309283317446	0.02729975513496838	-1.4871675252249281	0.14707217258304756	0.832	Down	No
PC(16:0_20:4)	PC	All	GenotypeCKOB	-0.11547935963246903	0.03878809629599877	-2.9771855455659844	0.005603089000747758	2.252	Down	Yes
PC(16:0_20:5)	PC	All	GenotypeCKOB	0.34403660221070054	0.11094725745069313	3.100902267580578	0.004088304624679306	2.388	Up	Yes
PC(16:0_22:4)	PC	All	GenotypeCKOB	0.029840242340069205	0.047937327874009145	0.6224844742805973	0.538175658248766	0.269	Up	No
PC(16:0_22:4)_A	PC	All	GenotypeCKOB	-0.17785617927779285	0.0464381100917519	-3.829961618299853	5.846411807575526e-4	3.233	Down	Yes
PC(16:0_22:4)_B	PC	All	GenotypeCKOB	0.19399459973918118	0.08263389581229846	2.3476395228882434	0.0254539752969378	1.594	Up	Yes
PC(16:0_22:4)_C	PC	All	GenotypeCKOB	-0.02618547082695477	0.059463099360225515	-0.4403650517495572	0.662728173737591	0.179	Down	No
PC(16:0_22:5);PC(18:0_20:5)	PC	All	GenotypeCKOB	-0.08379029578446873	0.06029658946861894	-1.3896357409746527	0.17453987570763302	0.758	Down	No
PC(16:0_22:6)	PC	All	GenotypeCKOB	-0.10950806787168986	0.07323443476191785	-1.4953084328116426	0.14494544053302374	0.839	Down	No
PC(16:1_18:2)	PC	All	GenotypeCKOB	-0.05996819366411915	0.04859465168605296	-1.2340492540525914	0.22645857516750637	0.645	Down	No
PC(16:1_20:4)	PC	All	GenotypeCKOB	0.2276487274032018	0.10304423625412519	2.209233002045646	0.03467771645511117	1.46	Up	Yes
PC(16:1_20:4)_A	PC	All	GenotypeCKOB	-0.30955448429583776	0.10255747368966196	-3.018351302534489	0.005048092676873152	2.297	Down	Yes
PC(16:1_20:4)_B	PC	All	GenotypeCKOB	0.2917551475002628	0.13547112103508785	2.1536335218241565	0.03915871173167337	1.407	Up	Yes
PC(16:1_20:4)_C	PC	All	GenotypeCKOB	0.4735214452931623	0.11505039340919905	4.115774238241771	2.645160927869422e-4	3.578	Up	Yes
PC(17:0_18:2)	PC	All	GenotypeCKOB	-0.09259656905588097	0.031717704486493505	-2.919396928466617	0.006480211378815282	2.188	Down	Yes
PC(17:0_18:3)	PC	All	GenotypeCKOB	-0.22089915681785097	0.06736323176649017	-3.279224452644762	0.0025735513267291783	2.589	Down	Yes
PC(17:0_20:4)	PC	All	GenotypeCKOB	-0.08585887559809524	0.08886483691523181	-0.9661737823251287	0.3414347256051147	0.467	Down	No
PC(17:0_22:5)	PC	All	GenotypeCKOB	0.10708826914713226	0.09824509625573688	1.0900113413129155	0.28410885093619503	0.547	Up	No
PC(17:0_22:6)	PC	All	GenotypeCKOB	0.03336062700643908	0.09264289658553826	0.3600991358861155	0.7212148805636819	0.142	Up	No
PC(18:0/18:0)	PC	All	GenotypeCKOB	0.11496275586625104	0.04184494676592941	2.7473509886229537	0.009919545127810599	2.004	Up	Yes
PC(18:0_18:1)	PC	All	GenotypeCKOB	-0.386236019306376	0.036627343468067265	-10.54501863186194	8.888765130008895e-12	11.051	Down	Yes
PC(18:0_18:2)	PC	All	GenotypeCKOB	-0.38008868443378024	0.09187306119109938	-4.137106998570361	2.4918787551895833e-4	3.603	Down	Yes
PC(18:0_20:1)	PC	All	GenotypeCKOB	0.08361779003906666	0.06215128783172833	1.345391108635719	0.18825827009879323	0.725	Up	No
PC(18:0_20:2)	PC	All	GenotypeCKOB	-0.0954026406573881	0.032083603294064574	-2.973563779073327	0.005654587689687225	2.248	Down	Yes
PC(18:0_20:3)	PC	All	GenotypeCKOB	0.30119760913570987	0.09167793296640357	3.285388308722964	0.0025322786822289454	2.596	Up	Yes
PC(18:0_20:4)	PC	All	GenotypeCKOB	0.47160982905672477	0.07886787698809843	5.979745456161996	1.2999105310599863e-6	5.886	Up	Yes
PC(18:0_22:4)	PC	All	GenotypeCKOB	0.011496532123540161	0.14584965084714438	0.07882454333462159	0.9376788094645834	0.028	Up	No
PC(18:0_22:5)	PC	All	GenotypeCKOB	0.19247713508273984	0.04322504148877325	4.4529080471266065	1.0231783816533494e-4	3.99	Up	Yes
PC(18:0_22:6)	PC	All	GenotypeCKOB	0.03888790312286562	0.12558517038971856	0.30965362392858853	0.7588963414882005	0.12	Up	No
PC(18:1/18:1)	PC	All	GenotypeCKOB	-0.08997955577203638	0.04303324469544903	-2.0909312418533976	0.044824605372929725	1.348	Down	Yes
PC(18:1_18:2)	PC	All	GenotypeCKOB	-0.0991027887426552	0.035402736877187216	-2.7992973844492504	0.00873324294631839	2.059	Down	Yes
PC(18:1_20:3)	PC	All	GenotypeCKOB	0.4754336201629036	0.0788344796530559	6.030782752106034	1.124217852018885e-6	5.949	Up	Yes
PC(18:1_20:4)	PC	All	GenotypeCKOB	-0.04980698159970382	0.04667779527749487	-1.0670380060499056	0.2941944166519326	0.531	Down	No
PC(18:1_22:5)	PC	All	GenotypeCKOB	0.02232878746980678	0.12651521257802326	0.176490929547594	0.861056258059954	0.065	Up	No
PC(18:1_22:6)	PC	All	GenotypeCKOB	-0.27376932816450683	0.09143772559420371	-2.994052251250016	0.0053690475852776216	2.27	Down	Yes
PC(18:2/18:2)	PC	All	GenotypeCKOB	-0.12822636386634087	0.03645084373608547	-3.5177886359705806	0.0013662670885129194	2.864	Down	Yes
PC(18:2_18:3)	PC	All	GenotypeCKOB	-0.30304902242151344	0.09877582667386771	-3.0680484550344804	0.004447424088557522	2.352	Down	Yes
PC(18:2_20:4)	PC	All	GenotypeCKOB	-0.005826755768911211	0.08170173009295986	-0.07131740983063094	0.9436032624696631	0.025	Down	No
PC(19:0_20:4)	PC	All	GenotypeCKOB	-0.25416982642654756	0.06595521216617632	-3.8536730923730236	5.476970606819074e-4	3.261	Down	Yes
PC(20:4/20:4)	PC	All	GenotypeCKOB	-0.13428228530177136	0.08234863971091315	-1.6306557797818215	0.11308296837309131	0.947	Down	No
PC(28:0)	PC	All	GenotypeCKOB	-0.10103991217631401	0.14165507934761773	-0.71328125077933	0.481007296342991	0.318	Down	No
PC(30:1)	PC	All	GenotypeCKOB	-0.2615236853789557	0.11983219977986327	-2.1824157935795685	0.03677835905957044	1.434	Down	Yes
PC(37:4)	PC	All	GenotypeCKOB	-0.08488753399303096	0.03857063042727961	-2.200833459361688	0.03532381655634909	1.452	Down	Yes
PC(37:6)	PC	All	GenotypeCKOB	0.09938463095150059	0.04543772305340901	2.1872713743750007	0.03638978218673277	1.439	Up	Yes
PC(38:2)	PC	All	GenotypeCKOB	-0.08310706445239105	0.032121727079915216	-2.587253924598453	0.014588748639108159	1.836	Down	Yes
PC(39:4)	PC	All	GenotypeCKOB	0.09514490961038428	0.05090768329603337	1.868969543499101	0.07110116112645096	1.148	Up	No
PC(39:6)	PC	All	GenotypeCKOB	-0.17089691401599436	0.07470075526699778	-2.2877534960010677	0.029131533663781697	1.536	Down	Yes
PC(O-16:0/18:3);PC(P-16:0/18:2)	PC-O	All	GenotypeCKOB	-0.21422978726540448	0.05362075636424453	-3.9952772357433117	3.701317670930102e-4	3.432	Down	Yes
PC(O-16:0/20:3)	PC-O	All	GenotypeCKOB	-0.6516987173721966	0.20958593703621606	-3.109458232684688	0.0039994099102516854	2.398	Down	Yes
PC(O-16:0/20:4);PC(P-18:0/18:3)	PC-O	All	GenotypeCKOB	0.3346256171216489	0.09272885413479372	3.6086460923503494	0.0010695056935457366	2.971	Up	Yes
PC(O-16:0/20:5);PC(P-16:0/20:4)	PC-O	All	GenotypeCKOB	0.09500640249103917	0.09453866155335437	1.0049476153988157	0.3227023093496043	0.491	Up	No
PC(O-18:0/16:0)	PC-O	All	GenotypeCKOB	0.340946280620836	0.1167647493231442	2.9199418711316176	0.006471365938465813	2.189	Up	Yes
PC(O-18:0/22:5);PC(P-18:0/22:4)	PC-O	All	GenotypeCKOB	0.10695224465275831	0.12664597486283358	0.8444977802776207	0.4048617210683605	0.393	Up	No
PC(O-36:3);PC(P-36:2)	PC-O	All	GenotypeCKOB	-0.6154925323271676	0.1999572563604989	-3.078120512003368	0.004334258576437404	2.363	Down	Yes
PC(O-38:4);PC(P-38:3)	PC-O	All	GenotypeCKOB	0.12431996633648959	0.0899572887602082	1.3819888087987975	0.1768533038721868	0.752	Up	No
PC(O-40:6);PC(P-40:5)	PC-O	All	GenotypeCKOB	0.26448530905312434	0.13370095590326422	1.978185625273208	0.05685386764314501	1.245	Up	No
PC(P-16:0/16:0)	PC-P	All	GenotypeCKOB	0.43774719946665747	0.09419380667868742	4.647303415179881	5.887469419267568e-5	4.23	Up	Yes
PC(P-16:0/18:1);PC(P-18:0/16:1)	PC-P	All	GenotypeCKOB	-0.16372407368539432	0.07558664163177986	-2.166045086153923	0.03811590641983039	1.419	Down	Yes
PC(P-16:0/22:5)	PC-P	All	GenotypeCKOB	0.10267251110439886	0.1462383344247847	0.7020902659227618	0.4878612804166358	0.312	Up	No
PC(P-18:0/16:0)	PC-P	All	GenotypeCKOB	0.09667995440516243	0.06286850232581875	1.537812272099538	0.13424017368693844	0.872	Up	No
PC(P-18:0/18:1)	PC-P	All	GenotypeCKOB	-0.14629153168392361	0.1936947897315234	-0.755268285154678	0.45578845046656125	0.341	Down	No
PC(P-18:0/18:2)	PC-P	All	GenotypeCKOB	-0.7033169579484836	0.23222802858962718	-3.028561893324785	0.0049187251606157435	2.308	Down	Yes
PC(P-18:0/20:4)	PC-P	All	GenotypeCKOB	0.21131424748807207	0.08941654002409566	2.3632568139085657	0.024566812243140734	1.61	Up	Yes
PC(P-18:0/20:5)	PC-P	All	GenotypeCKOB	0.06389392901998397	0.12446612210232476	0.5133439360106052	0.6113501650878022	0.214	Up	No
PC(P-32:0);PC(O-32:1)	PC-O	All	GenotypeCKOB	-0.20686603786849425	0.09298187567917818	-2.224799579030418	0.03350825028459136	1.475	Down	Yes
PE(14:0_20:4)	PE	All	GenotypeCKOB	-0.5930762869889967	0.15800880715078744	-3.7534381638804817	7.212187083953349e-4	3.142	Down	Yes
PE(16:0/16:0)	PE	All	GenotypeCKOB	-0.5065461349745328	0.1582517764778548	-3.2008875113349338	0.003157553114475415	2.501	Down	Yes
PE(16:0_16:1)	PE	All	GenotypeCKOB	-0.08850249134811301	0.06366338434534681	-1.390163156705974	0.17438119407845953	0.759	Down	No
PE(16:0_18:0)	PE	All	GenotypeCKOB	0.19390362345333653	0.04042218280865241	4.796960727510026	3.8405904153874284e-5	4.416	Up	Yes
PE(16:0_18:1)a	PE	All	GenotypeCKOB	-0.37050152823544513	0.09047681359792556	-4.094988688283558	2.803405773093979e-4	3.552	Down	Yes
PE(16:0_18:1)b	PE	All	GenotypeCKOB	-0.005072415299451934	0.024195822640918335	-0.2096401256832578	0.8353202288050406	0.078	Down	No
PE(16:0_18:2)	PE	All	GenotypeCKOB	-0.07136173632656166	0.0264718250267144	-2.6957618620758486	0.011245302269284642	1.949	Down	Yes
PE(16:0_18:3)a	PE	All	GenotypeCKOB	-0.2566171416952061	0.06929158843073213	-3.7034385775660983	8.267457003053661e-4	3.083	Down	Yes
PE(16:0_18:3)b	PE	All	GenotypeCKOB	-0.011513967142088908	0.19810085316025866	-0.05812174434591857	0.9540246975797622	0.02	Down	No
PE(16:0_20:4);PE(18:2/18:2)	PE	All	GenotypeCKOB	-0.055042283785422134	0.04754958898605571	-1.1575764367082901	0.2558784064931341	0.592	Down	No
PE(16:0_20:5)	PE	All	GenotypeCKOB	0.31936187587143317	0.11896102926926204	2.684592406716441	0.011553278393313597	1.937	Up	Yes
PE(16:0_22:5);PE(18:1_20:4)a	PE	All	GenotypeCKOB	0.07357569022731611	0.043452790760767884	1.6932327921672918	0.10043860165378182	0.998	Up	No
PE(16:0_22:5);PE(18:1_20:4)b	PE	All	GenotypeCKOB	0.25703708662442243	0.11434877209091204	2.247834252387662	0.031842598098744714	1.497	Up	Yes
PE(16:0_22:6)	PE	All	GenotypeCKOB	-0.2249126302390462	0.09546717004365403	-2.3559159670932006	0.024980261949901692	1.602	Down	Yes
PE(17:0_22:6)	PE	All	GenotypeCKOB	-0.0035740621398620115	0.06644605194748371	-0.05378893154836057	0.9574484794260739	0.019	Down	No
PE(17:1_18:0)	PE	All	GenotypeCKOB	-0.19349869593643876	0.04252455152725439	-4.550281872165627	7.760339930876015e-5	4.11	Down	Yes
PE(17:1_20:3)	PE	All	GenotypeCKOB	0.015831240901563546	0.11067965246257665	0.14303659750753603	0.8871869763565651	0.052	Up	No
PE(18:0_18:1)	PE	All	GenotypeCKOB	-0.005105925976646117	0.030648348142699913	-0.16659710183637713	0.8687689822076784	0.061	Down	No
PE(18:0_18:2)	PE	All	GenotypeCKOB	-0.09557267404777395	0.0208200957833412	-4.5904051087144655	6.923248199973905e-5	4.16	Down	Yes
PE(18:0_18:3)	PE	All	GenotypeCKOB	0.04214535816828886	0.04804043107827083	0.8772893419632871	0.38707795980269333	0.412	Up	No
PE(18:0_18:3)a	PE	All	GenotypeCKOB	-0.2867677700833245	0.13569198626648774	-2.113372926239996	0.04271831472301783	1.369	Down	Yes
PE(18:0_18:3)b	PE	All	GenotypeCKOB	-0.3471381233687904	0.08178860464601527	-4.244333607000874	1.8442730225732906e-4	3.734	Down	Yes
PE(18:0_20:1)	PE	All	GenotypeCKOB	-0.5666716955424576	0.0653259866080748	-8.67452180924907	8.522671436874103e-10	9.069	Down	Yes
PE(18:0_20:2)	PE	All	GenotypeCKOB	-0.1424007253268355	0.030921292850170097	-4.605264275877526	6.636498079948394e-5	4.178	Down	Yes
PE(18:0_20:3)	PE	All	GenotypeCKOB	-0.049491778902136824	0.062046850841067806	-0.7976517459187311	0.431140465657203	0.365	Down	No
PE(18:0_20:4)	PE	All	GenotypeCKOB	0.07317978668087392	0.047480244638574184	1.541268105038801	0.13339869948049302	0.875	Up	No
PE(18:0_20:5)	PE	All	GenotypeCKOB	0.017292403489389974	0.05009053177997793	0.34522299674011553	0.7322582854634638	0.135	Up	No
PE(18:0_22:4)	PE	All	GenotypeCKOB	0.0710842563491625	0.08163750223719929	0.8707304167957745	0.3905945218005632	0.408	Up	No
PE(18:0_22:5)a	PE	All	GenotypeCKOB	-0.4471334287632274	0.08346419738411279	-5.357188384685027	7.710959758105647e-6	5.113	Down	Yes
PE(18:0_22:5)b	PE	All	GenotypeCKOB	0.008743369641966762	0.1135162536524392	0.07702306375205933	0.9391001777898271	0.027	Up	No
PE(18:0_22:6)	PE	All	GenotypeCKOB	0.047741961189142305	0.054629290400544324	0.8739260722424944	0.3888786370061287	0.41	Up	No
PE(18:1/18:1)	PE	All	GenotypeCKOB	-0.035819578720031574	0.014824001977376062	-2.4163231207536477	0.02175829482123831	1.662	Down	Yes
PE(18:1_18:2)	PE	All	GenotypeCKOB	-0.059834215185145166	0.02736036106478979	-2.186894209599674	0.03641983355494448	1.439	Down	Yes
PE(19:0_20:2)	PE	All	GenotypeCKOB	-0.14982704876629369	0.1266723471576813	-1.1827920783672659	0.24588391313432106	0.609	Down	No
PE(19:0_20:4)	PE	All	GenotypeCKOB	-0.08039429680485273	0.07819742303426373	-1.0280939407635772	0.3118610846718939	0.506	Down	No
PE(20:0_20:1)	PE	All	GenotypeCKOB	-0.25611659319318986	0.05530143527761799	-4.631282929773204	6.162473938364423e-5	4.21	Down	Yes
PE(20:0_20:2)	PE	All	GenotypeCKOB	-0.37799131310166934	0.07665468143671365	-4.931092348400667	2.6165045210321704e-5	4.582	Down	Yes
PE(32:1)a	PE	All	GenotypeCKOB	-0.10458378850400225	0.06139707497142346	-1.7034001791238351	0.09850010019372447	1.007	Down	No
PE(35:1)	PE	All	GenotypeCKOB	-0.19143883857767152	0.042063844078048133	-4.551149396200281	7.741221727629591e-5	4.111	Down	Yes
PE(36:1)	PE	All	GenotypeCKOB	-0.17661804354384883	0.020785408078823366	-8.497213183117209	1.3450467878956089e-9	8.871	Down	Yes
PE(36:5)	PE	All	GenotypeCKOB	0.10947037793833528	0.10881482560284615	1.0060244762775412	0.3221922782497663	0.492	Up	No
PE(37:1)a	PE	All	GenotypeCKOB	-0.42652265875178536	0.06214651610357265	-6.863178911605402	1.0814679106542952e-7	6.966	Down	Yes
PE(38:3)	PE	All	GenotypeCKOB	-0.20969368730367463	0.0376395837006507	-5.571094754165666	4.176660814853394e-6	5.379	Down	Yes
PE(38:4)	PE	All	GenotypeCKOB	0.15828883097450852	0.053438453163107	2.96207733579737	0.005820892544642786	2.235	Up	Yes
PE(39:6)	PE	All	GenotypeCKOB	-0.05099108709312667	0.06187787724633613	-0.8240600576863829	0.41620085688309894	0.381	Down	No
PE(40:7)a	PE	All	GenotypeCKOB	-0.11010277964008638	0.06213961411882853	-1.7718613351788555	0.08624795385932724	1.064	Down	No
PE(O-16:0/20:4)	PE-O	All	GenotypeCKOB	0.10644626227144927	0.08910984513162633	1.1945510859570556	0.24132246833341997	0.617	Up	No
PE(O-16:0/22:6)	PE-O	All	GenotypeCKOB	0.040763551237485623	0.07278885582748525	0.5600246187973903	0.579487406304658	0.237	Up	No
PE(O-18:0/16:0)	PE-O	All	GenotypeCKOB	0.02386165162366015	0.12552969171714126	0.19008770990554266	0.8504796904557648	0.07	Up	No
PE(O-18:0/18:1)	PE-O	All	GenotypeCKOB	-0.07269949642713601	0.05731209427265656	-1.2684843809977597	0.21406831380599534	0.669	Down	No
PE(O-18:0/18:2)	PE-O	All	GenotypeCKOB	-0.09976390901095109	0.06445170993512897	-1.5478861478052957	0.13179919885268923	0.88	Down	No
PE(O-18:0/20:3)	PE-O	All	GenotypeCKOB	-0.16175831950266395	0.07529953716569264	-2.1481980579339197	0.039623339390568973	1.402	Down	Yes
PE(O-18:0/20:4)	PE-O	All	GenotypeCKOB	0.18388996723614778	0.08703741800353892	2.112769099247301	0.0427738188109668	1.369	Up	Yes
PE(O-18:0/22:5)	PE-O	All	GenotypeCKOB	-0.016751615510013463	0.08694768649316272	-0.19266315396822842	0.8484794340278006	0.071	Down	No
PE(O-18:0/22:6)	PE-O	All	GenotypeCKOB	-0.06117742186167578	0.08095031203293773	-0.7557404082245341	0.4555093798416826	0.342	Down	No
PE(O-40:4);PE(P-40:3)	PE-O	All	GenotypeCKOB	0.05356733411004522	0.12623692638114634	0.42433965754449465	0.6742486022360217	0.171	Up	No
PE(O-40:5);PE(P-40:4)	PE-O	All	GenotypeCKOB	-0.039767279209996786	0.09133154822565015	-0.4354166767407134	0.6662767335742052	0.176	Down	No
PE(P-16:0/18:1)	PE-P	All	GenotypeCKOB	-0.04388580091448957	0.024395977802380814	-1.798894935467876	0.08177840814947746	1.087	Down	No
PE(P-16:0/18:2)	PE-P	All	GenotypeCKOB	-0.1113602704933172	0.037391834445268876	-2.9781975702828194	0.005588778288863186	2.253	Down	Yes
PE(P-16:0/20:2)	PE-P	All	GenotypeCKOB	-0.13085381239270819	0.04506143476779448	-2.903898046456118	0.006736612581842887	2.172	Down	Yes
PE(P-16:0/20:3)	PE-P	All	GenotypeCKOB	0.08203795725294179	0.06544616800728313	1.2535181165047318	0.21938896997624605	0.659	Up	No
PE(P-16:0/20:4)	PE-P	All	GenotypeCKOB	0.08847457077057706	0.04867646268754257	1.81760477006107	0.07880174232376275	1.103	Up	No
PE(P-16:0/20:5)	PE-P	All	GenotypeCKOB	0.3059612247660081	0.09850198770651217	3.106142646355759	0.004033637653661798	2.394	Up	Yes
PE(P-16:0/22:4)	PE-P	All	GenotypeCKOB	-0.16570972940189382	0.08384167871454562	-1.9764600607065967	0.05705804042975424	1.244	Down	No
PE(P-16:0/22:5)	PE-P	All	GenotypeCKOB	0.11117507397374332	0.03961460985213603	2.806415976042958	0.008581435363707654	2.066	Up	Yes
PE(P-16:0/22:6)	PE-P	All	GenotypeCKOB	0.13189844522455552	0.029403565220468567	4.485797699550314	9.320392989604143e-5	4.031	Up	Yes
PE(P-18:0/18:1)	PE-P	All	GenotypeCKOB	-0.13091558548147839	0.03760345205607706	-3.48147785172083	0.0015059193612938081	2.822	Down	Yes
PE(P-18:0/18:2)	PE-P	All	GenotypeCKOB	-0.11166840541489277	0.04748494937638828	-2.351658933649816	0.025222910103259822	1.598	Down	Yes
PE(P-18:0/20:2)	PE-P	All	GenotypeCKOB	-0.26398206268261243	0.06446372726356417	-4.095048081897351	2.802940614329039e-4	3.552	Down	Yes
PE(P-18:0/20:3)	PE-P	All	GenotypeCKOB	0.05419939090557459	0.14018336193597405	0.38663212350641923	0.7016698576464486	0.154	Up	No
PE(P-18:0/20:4)	PE-P	All	GenotypeCKOB	0.1292327675915215	0.04935779271039593	2.6182849859147366	0.013548985443124047	1.868	Up	Yes
PE(P-18:0/20:5)	PE-P	All	GenotypeCKOB	0.05977112275083557	0.049415579636770804	1.2095602882771623	0.23559142195319605	0.628	Up	No
PE(P-18:0/22:4)	PE-P	All	GenotypeCKOB	0.05229053009101055	0.10496779963709894	0.49815781860525365	0.6218887603140713	0.206	Up	No
PE(P-18:0/22:5)	PE-P	All	GenotypeCKOB	-0.31062668071970406	0.13168626156486413	-2.3588389329945403	0.0248148840372785	1.605	Down	Yes
PE(P-18:0/22:5)a	PE-P	All	GenotypeCKOB	-0.10723596356805697	0.086725705447689	-1.2364957196311226	0.2255609483666976	0.647	Down	No
PE(P-18:0/22:6)	PE-P	All	GenotypeCKOB	-0.012243988611699645	0.04869142354831287	-0.25146088816957357	0.8031173085131116	0.095	Down	No
PI(16:0_16:1)	PI	All	GenotypeCKOB	-0.2611238323849968	0.11053123058147733	-2.3624439084889333	0.02461228849264187	1.609	Down	Yes
PI(16:0_18:1)	PI	All	GenotypeCKOB	-0.46123989967334084	0.07770096893906554	-5.936089420391311	1.4719960794667693e-6	5.832	Down	Yes
PI(16:0_18:2)	PI	All	GenotypeCKOB	2.836340253986298e-4	0.10100546816462011	0.0028081056456899854	0.9977774520120624	0.001	Up	No
PI(16:0_20:3)	PI	All	GenotypeCKOB	-0.3244983592320699	0.12920552869526164	-2.511489736615042	0.01744471388788708	1.758	Down	Yes
PI(16:0_20:4)	PI	All	GenotypeCKOB	6.931752841269166e-4	0.07873035026409007	0.008804422713753413	0.9930315949482549	0.003	Up	No
PI(16:0_22:3)	PI	All	GenotypeCKOB	-0.2790475497714693	0.10002825150054882	-2.7896873691722806	0.008942174814429792	2.049	Down	Yes
PI(16:0_22:5);PI(18:1_20:4)a	PI	All	GenotypeCKOB	0.012415891166854685	0.10599869624861645	0.11713248941980967	0.907510667176612	0.042	Up	No
PI(16:0_22:6)	PI	All	GenotypeCKOB	-0.3902559833067171	0.13532066409637336	-2.8839348809933614	0.007080967215908341	2.15	Down	Yes
PI(17:0_20:4)	PI	All	GenotypeCKOB	-0.09932577136841247	0.15011660629670795	-0.6616574529542284	0.513079313646862	0.29	Down	No
PI(18:0_18:1)	PI	All	GenotypeCKOB	-0.7024369621912955	0.07116569217729428	-9.870443758789309	4.371723483247785e-11	10.359	Down	Yes
PI(18:0_18:2)	PI	All	GenotypeCKOB	-0.37914974265496393	0.06148590167384622	-6.166450069581397	7.648080003417807e-7	6.116	Down	Yes
PI(18:0_18:3)	PI	All	GenotypeCKOB	-0.281967504097801	0.09198593589049114	-3.0653327747133226	0.004478413496243491	2.349	Down	Yes
PI(18:0_20:3)	PI	All	GenotypeCKOB	-0.21600079368892733	0.08826037167609559	-2.4473134384888264	0.020256849211798295	1.693	Down	Yes
PI(18:0_20:4)	PI	All	GenotypeCKOB	-0.06483670575372352	0.06091854806843127	-1.0643179755514016	0.2954050190839474	0.53	Down	No
PI(18:0_20:6)	PI	All	GenotypeCKOB	-0.31438320665954067	0.10962295598616964	-2.86785923469537	0.007370237742808763	2.133	Down	Yes
PI(18:0_22:4)	PI	All	GenotypeCKOB	-0.22096098751762377	0.12700402318348603	-1.7397951811211183	0.09181618399219435	1.037	Down	No
PI(18:0_22:5)	PI	All	GenotypeCKOB	-0.09058810414274537	0.08722403873940844	-1.038568099482156	0.3070388982386497	0.513	Down	No
PI(18:0_22:6)	PI	All	GenotypeCKOB	-0.28823684161456614	0.08706014920508916	-3.310778171716217	0.0023688651639902124	2.625	Down	Yes
PI(18:1/18:1)	PI	All	GenotypeCKOB	-0.3256627364666463	0.0565652557592162	-5.757292742614108	2.4517556815691884e-6	5.611	Down	Yes
PI(18:1_18:2)	PI	All	GenotypeCKOB	-0.29046671324431705	0.09304123721358983	-3.121913701314053	0.0038732822291884248	2.412	Down	Yes
PI(18:1_20:3)	PI	All	GenotypeCKOB	-0.36408830204047693	0.15900540766761542	-2.2897856581177813	0.028999261918574753	1.538	Down	Yes
PI(18:1_20:4)	PI	All	GenotypeCKOB	-0.09122614739869753	0.13208257967560622	-0.6906750884389768	0.49490916935432394	0.305	Down	No
PI(19:0_20:4)	PI	All	GenotypeCKOB	-0.0574042597673379	0.12768465339869614	-0.4495783811081253	0.6561423101019521	0.183	Down	No
PS(16:0_18:1)	PS	All	GenotypeCKOB	-0.13374266377591487	0.04586780726666851	-2.915828589719914	0.006538414570784053	2.185	Down	Yes
PS(16:0_22:3)	PS	All	GenotypeCKOB	-0.21137921441960814	0.12377438440958329	-1.7077783535576365	0.0976750654356183	1.01	Down	No
PS(16:0_22:4)	PS	All	GenotypeCKOB	0.17168078211756252	0.12509097842645273	1.3724473521366074	0.1797734057635063	0.745	Up	No
PS(16:0_22:5)	PS	All	GenotypeCKOB	-0.06530363674648786	0.07849279267525062	-0.8319698474313374	0.41178924655662463	0.385	Down	No
PS(16:0_22:6)	PS	All	GenotypeCKOB	-0.09564671381678606	0.11946045070307643	-0.8006558928403817	0.42942469158149965	0.367	Down	No
PS(16:1_18:0)a	PS	All	GenotypeCKOB	-0.09352942187531137	0.08916665248086557	-1.0489282626751297	0.30232039217376505	0.52	Down	No
PS(16:1_22:1)	PS	All	GenotypeCKOB	-0.3705180867840366	0.12548721809704094	-2.9526360724445255	0.005961037121691232	2.225	Down	Yes
PS(18:0_18:0)	PS	All	GenotypeCKOB	0.4565821031607192	0.6348719576058228	0.7191719490691386	0.4774217099703718	0.321	Up	No
PS(18:0_18:1)	PS	All	GenotypeCKOB	0.022149850919330843	0.06130082717194572	0.3613303758071915	0.7203035489668574	0.142	Up	No
PS(18:0_18:2)	PS	All	GenotypeCKOB	-0.11445783605021385	0.07778792299666924	-1.4714088208154723	0.1512600362114821	0.82	Down	No
PS(18:0_19:1)	PS	All	GenotypeCKOB	-0.3081469757507669	0.08854526468812006	-3.480106777433467	0.001511453943744267	2.821	Down	Yes
PS(18:0_19:2)	PS	All	GenotypeCKOB	-0.3936559268725554	0.11799008940639749	-3.336347390302182	0.0022145502868436587	2.655	Down	Yes
PS(18:0_20:0)	PS	All	GenotypeCKOB	-0.1449268327689668	0.03794865433926842	-3.819024291962832	6.024912369537602e-4	3.22	Down	Yes
PS(18:0_20:1)	PS	All	GenotypeCKOB	-0.13971273420150018	0.1122543355450098	-1.2446088030647207	0.22260326796542712	0.652	Down	No
PS(18:0_20:1)a	PS	All	GenotypeCKOB	-0.2830862817473458	0.13696734857393628	-2.066815811905223	0.04718988226977573	1.326	Down	Yes
PS(18:0_20:1)b	PS	All	GenotypeCKOB	-0.07087821757061166	0.16572915470747962	-0.4276750080317209	0.6718441364048886	0.173	Down	No
PS(18:0_20:2)	PS	All	GenotypeCKOB	-0.0010046808678158793	0.045839170249698025	-0.021917518627477726	0.9826542218932914	0.008	Down	No
PS(18:0_20:3)	PS	All	GenotypeCKOB	0.23014749340805554	0.14604085154566593	1.575911746420419	0.12519776706644523	0.902	Up	No
PS(18:0_20:4)	PS	All	GenotypeCKOB	0.08332132906063569	0.12351411077537601	0.6745895552951411	0.5049367640749081	0.297	Up	No
PS(18:0_22:2)	PS	All	GenotypeCKOB	0.2716676909600905	0.08967955100498246	3.029315913334547	0.004909297462404121	2.309	Up	Yes
PS(18:0_22:3)	PS	All	GenotypeCKOB	-0.11465745626302377	0.05491457213986008	-2.0879240572248574	0.04511371880607224	1.346	Down	Yes
PS(18:0_22:3)a	PS	All	GenotypeCKOB	0.014258146770145938	0.024167768999908443	0.5899653695878984	0.559489994136527	0.252	Up	No
PS(18:0_22:3)b	PS	All	GenotypeCKOB	0.3409794002217998	0.06792904383310126	5.019640804301199	2.0302271467072783e-5	4.692	Up	Yes
PS(18:0_22:4)	PS	All	GenotypeCKOB	0.1581887343534587	0.16663219093096238	0.9493287789692335	0.3497961595986545	0.456	Up	No
PS(18:0_22:5)	PS	All	GenotypeCKOB	-0.03777528681226088	0.058736236708199066	-0.6431342716069479	0.5248661107419454	0.28	Down	No
PS(18:1_18:1)	PS	All	GenotypeCKOB	-0.10192380863672107	0.06644488906197145	-1.5339600994992908	0.13518322275582953	0.869	Down	No
PS(18:1_18:2)a	PS	All	GenotypeCKOB	-0.6102506185969516	0.08027627745360494	-7.601879882255892	1.4314508644603225e-8	7.844	Down	Yes
PS(18:1_20:0)	PS	All	GenotypeCKOB	0.19838632524830477	0.09081704434580283	2.184461371512068	0.03661420828646443	1.436	Up	Yes
PS(18:1_20:1)	PS	All	GenotypeCKOB	-0.28008253588358467	0.09381200423229644	-2.985572456058468	0.005485531646605956	2.261	Down	Yes
PS(18:1_20:2)	PS	All	GenotypeCKOB	0.09922008145872858	0.12695778882467174	0.7815202389492714	0.44042481909017606	0.356	Up	No
PS(18:1_20:3)	PS	All	GenotypeCKOB	-0.024250105213279936	0.10159396472571915	-0.2386963170376288	0.8129120133111076	0.09	Down	No
PS(18:1_20:4)	PS	All	GenotypeCKOB	-0.10777561834604718	0.05898606484817755	-1.8271369453691748	0.07732108418614418	1.112	Down	No
PS(18:1_22:0)	PS	All	GenotypeCKOB	0.1307055666346387	0.042584739806775254	3.069305277611286	0.004433151177724788	2.353	Up	Yes
PS(18:1_22:1)	PS	All	GenotypeCKOB	0.28431832823350944	0.08985484661591168	3.1641957995748418	0.0034727886122546277	2.459	Up	Yes
PS(18:1_22:2)	PS	All	GenotypeCKOB	0.3313050207382236	0.06736392940056374	4.918136808323581	2.715396005673973e-5	4.566	Up	Yes
PS(18:1_22:4)	PS	All	GenotypeCKOB	0.13029286600825804	0.06199634353241557	2.1016217825835612	0.0438100328846243	1.358	Up	Yes
PS(18:1_22:6)	PS	All	GenotypeCKOB	0.1138190100244412	0.09556308944170759	1.1910352698870155	0.24267969659816394	0.615	Up	No
PS(18:2_20:1)	PS	All	GenotypeCKOB	0.02571641586815555	0.1325065065026595	0.19407662723067418	0.8473820732488204	0.072	Up	No
PS(18:2_21:0)	PS	All	GenotypeCKOB	-0.4425922491735844	0.11908969057259933	-3.7164614925569213	7.978964737085742e-4	3.098	Down	Yes
PS(19:0_22:4)	PS	All	GenotypeCKOB	-0.054362815836109975	0.05117134396434995	-1.0623683418200518	0.29627489184155137	0.528	Down	No
PS(20:0_21:2)	PS	All	GenotypeCKOB	0.18105810076570894	0.09028338265972632	2.005442147068283	0.05371239770625022	1.27	Up	No
PS(20:0_21:4)	PS	All	GenotypeCKOB	-0.13278238936382153	0.055771087948645916	-2.3808463174698637	0.02360132061314823	1.627	Down	Yes
PS(20:2_22:0)	PS	All	GenotypeCKOB	0.1696096310042587	0.16329438820091294	1.0386739732634023	0.30699042094488516	0.513	Up	No
PS(20:3_22:1)	PS	All	GenotypeCKOB	0.10861478747634212	0.06731140099916522	1.61361650276287	0.11674549739173153	0.933	Up	No
SM(d16:1/16:0);SM(d18:1/14:0)	SM	All	GenotypeCKOB	0.06068596592426066	0.07296598023898161	0.8317021949886664	0.4119380499916292	0.385	Up	No
SM(d16:1/18:3)	SM	All	GenotypeCKOB	0.41853003569015634	0.0718378043558352	5.8260415869205255	2.014669498261162e-6	5.696	Up	Yes
SM(d16:1/23:0);SM(17:1/22:0)	SM	All	GenotypeCKOB	0.1968419727775787	0.041485379165564155	4.744851722145321	4.457159642320336e-5	4.351	Up	Yes
SM(d16:1/24:1)	SM	All	GenotypeCKOB	0.4165037491222448	0.1217264585752894	3.42163695549092	0.0017666360754278795	2.753	Up	Yes
SM(d17:0/18:1)	SM	All	GenotypeCKOB	0.1952096283582533	0.047471046107541506	4.112182990786067	2.671860517663078e-4	3.573	Up	Yes
SM(d17:1/16:0)	SM	All	GenotypeCKOB	-0.09178474724193023	0.05237685139669294	-1.7523914629149604	0.08959371472997538	1.048	Down	No
SM(d17:1/18:0)	SM	All	GenotypeCKOB	0.1410492191116702	0.04609917062748126	3.0596910354735543	0.004543449850552957	2.343	Up	Yes
SM(d17:1/18:3)	SM	All	GenotypeCKOB	0.011780146825613498	0.09763836034304103	0.12065080552587447	0.9047462396691689	0.043	Up	No
SM(d18:0/18:0)	SM	All	GenotypeCKOB	0.1456983463260087	0.1174278121618947	1.2407481979238286	0.22400702741810508	0.65	Up	No
SM(d18:0/18:1)	SM	All	GenotypeCKOB	0.3536365380444173	0.07448048652734515	4.748042803326498	4.416723513142411e-5	4.355	Up	Yes
SM(d18:1/16:0)	SM	All	GenotypeCKOB	4.777608918363798e-4	0.05310549708501025	0.008996448918867842	0.9928796168397187	0.003	Up	No
SM(d18:1/18:0)	SM	All	GenotypeCKOB	0.2600007018412627	0.038958637338637456	6.673762728949596	1.8330247942351777e-7	6.737	Up	Yes
SM(d18:1/18:1)	SM	All	GenotypeCKOB	0.4616392593889841	0.13267044005000656	3.4795939413103745	0.0015135291394741232	2.82	Up	Yes
SM(d18:1/18:3)	SM	All	GenotypeCKOB	-0.05787461903885062	0.07680378338995666	-0.7535386472434984	0.4568116962028834	0.34	Down	No
SM(d18:1/20:0)	SM	All	GenotypeCKOB	0.2556691518032839	0.06480556765551435	3.9451726302644134	4.2534421345120774e-4	3.371	Up	Yes
SM(d18:1/22:0)	SM	All	GenotypeCKOB	0.28797918038801373	0.05263449835789294	5.471300940874818	5.559156382585116e-6	5.255	Up	Yes
SM(d18:1/22:1);SM(d18:2/22:0)	SM	All	GenotypeCKOB	0.41014113495749654	0.13277786181598036	3.0889270948339247	0.004215885702354701	2.375	Up	Yes
SM(d18:1/23:0)	SM	All	GenotypeCKOB	0.46736531600798437	0.07551378046321512	6.189139427811472	7.171728884256672e-7	6.144	Up	Yes
SM(d18:1/24:0)	SM	All	GenotypeCKOB	0.31289826015275274	0.08225498215650255	3.804003744811669	6.27873908465603e-4	3.202	Up	Yes
SM(d18:1/24:1)	SM	All	GenotypeCKOB	0.3639425683234339	0.09067021139072881	4.013915515814577	3.514390085917534e-4	3.454	Up	Yes
SM(d18:1/24:1)a	SM	All	GenotypeCKOB	-0.11113446661704357	0.07416811818398461	-1.4984129210526638	0.1441409597799933	0.841	Down	No
SM(d18:2/16:0)	SM	All	GenotypeCKOB	0.1664771407700128	0.11303764657554667	1.4727583757571492	0.15089770091658458	0.821	Up	No
SM(d18:2/18:0)	SM	All	GenotypeCKOB	0.47290940373914475	0.13340682853470728	3.544866547937702	0.001270360614171869	2.896	Up	Yes
SM(d31:1)	SM	All	GenotypeCKOB	-0.21758583178577084	0.11917564143196005	-1.8257575891462292	0.0775338613388623	1.111	Down	No
SM(d32:0)	SM	All	GenotypeCKOB	-0.08994506459960838	0.10350396725385566	-0.8690011309325711	0.39152505881232536	0.407	Down	No
SM(d34:1)	SM	All	GenotypeCKOB	0.1425421602919208	0.031917431903881056	4.46596583087213	9.859849040784105e-5	4.006	Up	Yes
SM(d36:5)	SM	All	GenotypeCKOB	0.39538507893335395	0.1006324005963237	3.9290037462129086	4.4482438161330137e-4	3.352	Up	Yes
SM(d40:0)	SM	All	GenotypeCKOB	-0.11158890510665012	0.08432886059202216	-1.3232587790615407	0.19542674852408723	0.709	Down	No
SM(d41:2)	SM	All	GenotypeCKOB	0.1870231060811652	0.056310399737138785	3.321288908517845	0.002304220782900394	2.637	Up	Yes
SM(d41:4)	SM	All	GenotypeCKOB	0.2350203305235816	0.06674264531030366	3.5212918132164504	0.0013534759614027506	2.869	Up	Yes
SM(d42:2)	SM	All	GenotypeCKOB	0.25212803506985126	0.08797608454981662	2.8658701550542784	0.007406792933443919	2.13	Up	Yes
SM(d42:3)	SM	All	GenotypeCKOB	0.12005183178076875	0.12330210654078363	0.9736397467066809	0.3377720684199417	0.471	Up	No
SM(d42:4)	SM	All	GenotypeCKOB	0.38279633816368813	0.08209687480903215	4.662739465468344	5.634023789527189e-5	4.249	Up	Yes
SM(d43:4)	SM	All	GenotypeCKOB	0.34467811064281245	0.08040747799030994	4.286642477262504	1.6371389006813487e-4	3.786	Up	Yes
SM(d44:4)	SM	All	GenotypeCKOB	0.39350575890974293	0.10032409335641782	3.922345527825994	4.530974398038189e-4	3.344	Up	Yes
SM(d44:5)	SM	All	GenotypeCKOB	0.5317120022860707	0.10396863507770261	5.1141577639130045	1.5483101835768307e-5	4.81	Up	Yes
TG(12:0_14:0_18:2);TG(12:0_16:1_16:1)	TG	All	GenotypeCKOB	-0.04244127597592062	0.33285058459538425	-0.12750849161798097	0.8993614976871043	0.046	Down	No
TG(12:0_16:0_18:1);TG(14:0_14:0_18:1);TG(14:0_16:0_16:1)	TG	All	GenotypeCKOB	-0.23920393476621865	0.11882279355880156	-2.0131148881619616	0.05285593497443747	1.277	Down	No
TG(12:0_16:1_18:1);TG(14:0_14:0_18:2);TG(14:0_16:1_16:1)	TG	All	GenotypeCKOB	-0.034816582026606264	0.3068073854108409	-0.11348026052235975	0.9103815564916515	0.041	Down	No
TG(14:0_16:0_16:0)	TG	All	GenotypeCKOB	-0.07105708987560812	0.17431263164481722	-0.40764165628797006	0.6863383527705267	0.163	Down	No
TG(14:0_16:0_17:0)	TG	All	GenotypeCKOB	-0.004797648445382416	0.10791359074735055	-0.04445824119238851	0.9648242867412318	0.016	Down	No
TG(14:0_16:0_17:1)	TG	All	GenotypeCKOB	-0.225266723442899	0.16963181992006268	-1.3279744540207947	0.19388203261052248	0.712	Down	No
TG(14:0_16:0_18:1);TG(16:0_16:0_16:1)	TG	All	GenotypeCKOB	-0.1393966320707382	0.17797592829787165	-0.7832330664259005	0.4394333423354727	0.357	Down	No
TG(14:0_16:0_18:2);TG(14:0_16:1_18:1);TG(16:0_16:1_16:1)	TG	All	GenotypeCKOB	-0.1045589720377005	0.1949228037017853	-0.5364122106393796	0.5955024705789406	0.225	Down	No
TG(14:0_16:1_18:2)	TG	All	GenotypeCKOB	-0.13926911289648733	0.3293555974549788	-0.4228533353392444	0.6753212242220834	0.17	Down	No
TG(14:0_18:1_18:1)	TG	All	GenotypeCKOB	-0.017469025671783996	0.18640329009948486	-0.09371629472023076	0.9259376254992568	0.033	Down	No
TG(14:0_18:1_18:2);TG(16:1_16:1_18:1)	TG	All	GenotypeCKOB	-0.2044045364712017	0.20251523063418425	-1.0093292036905126	0.32063051428078265	0.494	Down	No
TG(15:0_16:0_18:1);TG(15:0_17:0_17:1)	TG	All	GenotypeCKOB	-0.08738321566127433	0.22077733044542602	-0.3957979539157196	0.6949650405619754	0.158	Down	No
TG(15:0_16:0_18:2);TG(15:0_16:1_18:1)	TG	All	GenotypeCKOB	-0.16382862990550726	0.21043602994090432	-0.7785198663532781	0.4421648359180932	0.354	Down	No
TG(15:0_16:0_20:3);TG(16:0_17:1_18:2)	TG	All	GenotypeCKOB	-0.32670337081999234	0.27283855432137427	-1.1974237718441036	0.24021767832393753	0.619	Down	No
TG(16:0_16:0_18:0)	TG	All	GenotypeCKOB	0.7458059255404615	0.18676889319250017	3.9932020412616005	3.72272342766671e-4	3.429	Up	Yes
TG(16:0_16:0_18:1)	TG	All	GenotypeCKOB	0.007085519807426181	0.20630373880429678	0.03434508675651111	0.9728221696241732	0.012	Up	No
TG(16:0_16:0_18:2)	TG	All	GenotypeCKOB	-0.02775852994247184	0.18883128738342578	-0.14700175128344903	0.88408251972333	0.054	Down	No
TG(16:0_16:1_20:4);TG(16:0_18:2_18:3)	TG	All	GenotypeCKOB	0.019414376298850785	0.31395095686638047	0.061838882393066466	0.9510881275944572	0.022	Up	No
TG(16:0_17:0_18:1)	TG	All	GenotypeCKOB	-0.019600711272489735	0.21778468848838992	-0.09000041007719718	0.9288658821175281	0.032	Down	No
TG(16:0_17:0_18:2)	TG	All	GenotypeCKOB	-0.17768179852679442	0.25109500567991483	-0.7076277684045041	0.48446291280872333	0.315	Down	No
TG(16:0_17:0_18:2);TG(16:0_17:1_18:1)	TG	All	GenotypeCKOB	-0.17065268089571653	0.249710464739701	-0.6834021997180032	0.4994291596257573	0.302	Down	No
TG(16:0_17:1_18:1)	TG	All	GenotypeCKOB	-0.16872190573293833	0.2512174302742821	-0.671617035285831	0.5068020347663047	0.295	Down	No
TG(16:0_18:0_18:0)	TG	All	GenotypeCKOB	1.6034623755700448	0.2294356839500127	6.988722712894965	7.6377930507476e-8	7.117	Up	Yes
TG(16:0_18:0_18:1)	TG	All	GenotypeCKOB	0.23968096170982267	0.1487782537652015	1.6109945885511048	0.11731765147042648	0.931	Up	No
TG(16:0_18:0_18:2);TG(16:0_18:1_18:1)	TG	All	GenotypeCKOB	0.02595680341583048	0.14264553123797616	0.18196716848091535	0.8567931786356053	0.067	Up	No
TG(16:0_18:0_19:1)	TG	All	GenotypeCKOB	0.5594833081009282	0.1530963984864093	3.6544511407993356	9.446242751452854e-4	3.025	Up	Yes
TG(16:0_18:1_18:2)	TG	All	GenotypeCKOB	-0.0710190975972656	0.1570580440613303	-0.45218376442745606	0.6542849765968182	0.184	Down	No
TG(16:0_18:1_18:3);TG(16:0_18:2_18:2)	TG	All	GenotypeCKOB	0.003763070556950788	0.16420425856399065	0.022917009521311003	0.9818633530377807	0.008	Up	No
TG(16:0_18:1_20:4)	TG	All	GenotypeCKOB	0.03557421987974492	0.16431562821876608	0.2164993084673736	0.8300169913940845	0.081	Up	No
TG(16:0_18:2_19:0)	TG	All	GenotypeCKOB	-0.31369538152293264	0.21246074386472566	-1.4764863184450834	0.14990040870806662	0.824	Down	No
TG(16:0_18:3_22:4)	TG	All	GenotypeCKOB	-0.314144748831593	0.2911956743014464	-1.0788098057610214	0.28899539985476763	0.539	Down	No
TG(16:0_20:2_22:4);TG(18:0_18:0_22:6)	TG	All	GenotypeCKOB	0.4634833403170351	0.27292525809854806	1.698206107950918	0.09948644568529116	1.002	Up	No
TG(16:1_16:1_18:2)	TG	All	GenotypeCKOB	-0.1191963062683011	0.2613730191734671	-0.4560390611289275	0.6515407184493223	0.186	Down	No
TG(16:1_18:1_20:4);TG(18:2/18:2/18:2)	TG	All	GenotypeCKOB	0.19103805165805002	0.21768341211544115	0.8775958158756688	0.3869141408507554	0.412	Up	No
TG(16:1_18:2_18:3)	TG	All	GenotypeCKOB	-0.15869538371001424	0.2774141587518878	-0.5720522140037826	0.5714119742256494	0.243	Down	No
TG(16:1_20:4_20:4);TG(18:2_18:3_20:4)	TG	All	GenotypeCKOB	-0.3770447664561628	0.3365286133930558	-1.1203943779240706	0.27115093847068256	0.567	Down	No
TG(18:0_18:0_18:1)	TG	All	GenotypeCKOB	0.47719562176644015	0.13787677880103388	3.4610296666059175	0.0015905293628501289	2.798	Up	Yes
TG(18:0_18:0_20:5);TG(18:0_18:1_20:4)	TG	All	GenotypeCKOB	-0.013163152979814696	0.21876127489569053	-0.060171312249350954	0.9524054382159748	0.021	Down	No
TG(18:0_18:1_18:1)	TG	All	GenotypeCKOB	0.032056828540417276	0.16441816770648948	0.19497132821503893	0.8466876255393371	0.072	Up	No
TG(18:0_18:1_18:2);TG(18:1/18:1/18:1)	TG	All	GenotypeCKOB	-0.1587608053498166	0.1774743541472388	-0.8945563211803729	0.3779175225446215	0.423	Down	No
TG(18:0_18:1_20:1)	TG	All	GenotypeCKOB	0.3797321717777482	0.1546456685234156	2.455498271652214	0.01987644176707015	1.702	Up	Yes
TG(18:1_18:1_20:4)	TG	All	GenotypeCKOB	-0.11025194322055765	0.26820488330183706	-0.4110735862198318	0.6838465382333916	0.165	Down	No
TG(18:1_18:2_18:2)	TG	All	GenotypeCKOB	0.024651824765897657	0.1814520081126086	0.13585864947054654	0.89281142880854	0.049	Up	No
TG(18:1_18:2_20:4)	TG	All	GenotypeCKOB	-0.31503127068339115	0.29108010016625485	-1.082283778600654	0.2874736007199851	0.541	Down	No
TG(18:1_20:1_20:1)	TG	All	GenotypeCKOB	0.5105005589496519	0.1578686652530312	3.2337041561187827	0.002898935662034637	2.538	Up	Yes
TG(18:1_20:4_20:4)	TG	All	GenotypeCKOB	-0.25676332812341635	0.26571707474692996	-0.9663034577960743	0.34137088258583015	0.467	Down	No
TG(18:1_20:5_20:5);TG(18:2_20:4_20:5)	TG	All	GenotypeCKOB	0.002868137146923847	0.1024242842215387	0.02800251101311294	0.977839646460474	0.01	Up	No
TG(18:2_20:4_20:4)	TG	All	GenotypeCKOB	-0.4085615388580025	0.1952195058137724	-2.092831539322436	0.04464275512204763	1.35	Down	Yes
TG(46:3)	TG	All	GenotypeCKOB	-0.33625101468165886	0.3265541736468605	-1.0296944330139985	0.31112086419909807	0.507	Down	No
TG(48:0)	TG	All	GenotypeCKOB	0.20701216618868037	0.22677934397220909	0.912835192847409	0.36837420670754306	0.434	Up	No
TG(49:0)	TG	All	GenotypeCKOB	0.433722285140007	0.11090901145511765	3.9106135691735426	4.6804241572978784e-4	3.33	Up	Yes
TG(49:3)	TG	All	GenotypeCKOB	-0.42409292903775614	0.21368340744004582	-1.9846788017770913	0.056091282509541734	1.251	Down	No
TG(51:3)	TG	All	GenotypeCKOB	-0.3015098582864645	0.26723942528683653	-1.1282386869483962	0.267875494074996	0.572	Down	No
TG(51:4)	TG	All	GenotypeCKOB	-0.11686701779519183	0.2955030887179446	-0.39548492810083785	0.6951936108318495	0.158	Down	No
TG(52:6)	TG	All	GenotypeCKOB	-0.11030099332638853	0.26544351351493456	-0.4155347096857302	0.6806128538484115	0.167	Down	No
TG(53:3)	TG	All	GenotypeCKOB	-0.15684273061904602	0.26723529083255365	-0.5869087504513831	0.5615153218966564	0.251	Down	No
TG(53:4)	TG	All	GenotypeCKOB	-0.21270289961428737	0.31031291213587303	-0.6854465002769645	0.49815633839312334	0.303	Down	No
TG(54:4)	TG	All	GenotypeCKOB	0.01015016154558308	0.19017803847438694	0.053371891029100595	0.9577780686952511	0.019	Up	No
TG(54:6)	TG	All	GenotypeCKOB	0.12456171262052963	0.22177229906540905	0.5616648839618679	0.5783828157542217	0.238	Up	No
TG(54:7)	TG	All	GenotypeCKOB	-0.13852082084723336	0.2722193829600035	-0.5088573023015994	0.6144550830080262	0.212	Down	No
TG(56:10)	TG	All	GenotypeCKOB	0.012421904203825917	0.06603298177529458	0.18811666336826574	0.8520112155871384	0.07	Up	No
TG(56:4)	TG	All	GenotypeCKOB	0.17666399010497294	0.19506528758480668	0.9056659557029921	0.3720983336127638	0.429	Up	No
TG(58:2)	TG	All	GenotypeCKOB	1.018044720799665	0.18351239946999431	5.547552774307891	4.468012969044472e-6	5.35	Up	Yes
TG(58:4)	TG	All	GenotypeCKOB	0.24024309465845436	0.19465996282253872	1.2341679879877065	0.22641494915460442	0.645	Up	No
TG(58:5)	TG	All	GenotypeCKOB	-0.02290155126004518	0.10213056076507764	-0.22423798604928546	0.8240435148790168	0.084	Down	No
TG(58:7)	TG	All	GenotypeCKOB	-0.12925216891939628	0.226336412414433	-0.5710621969333386	0.5720745547353505	0.243	Down	No
TG(58:8)	TG	All	GenotypeCKOB	-0.21642572065024301	0.2642792169092441	-0.818928265269401	0.41907865741914385	0.378	Down	No
TG(60:10)	TG	All	GenotypeCKOB	-0.00818873939216334	0.07247836519783203	-0.11298184457957781	0.9107734399165966	0.041	Down	No
TG(60:11)	TG	All	GenotypeCKOB	-0.32994742550309936	0.10571224906894647	-3.1211844266779787	0.003880561472811069	2.411	Down	Yes
TG(60:12)	TG	All	GenotypeCKOB	-0.279276684834419	0.21355253553887277	-1.3077657173664534	0.20056846836877326	0.698	Down	No
