# Supplementary material for: Conditional knockout of C/EBPβ in epidermis results in dysregulated lipid biosynthesis and a defect in skin barrier function
Source: PLoS One. 2025 Jun 25;20(6):e0326670. doi: 10.1371/journal.pone.0326670 (PMC12194017; doi:10.1371/journal.pone.0326670)
Supplement: S7 Table — (XLSX) [file pone.0326670.s007.xlsx]

## Sheet: Cholesterol
	Extracts diluted 60x						Undiluted extracts
Samples	Peak area	Internal standard peak area	Concentration in the extract (200 uL) (µM)	Sample wet weight (mg)	Concentration in the sample (mg/g tissue)		Peak area	Internal standard peak area
13B	9099474	139685	1073.81	21.5	3.86221		38813412	1721336
14B	6428078	104188	805.317	19.8	3.14521		31600532	2985101
15B	7969362	145325	960.217	21.2	3.50253		40209800	3547842
16B	10883010	140246	1253.06	22.6	4.28756		45457416	1659338
17B	7767848	118078	939.966	19.9	3.65264		44414864	2554979
18B	9539480	128044	1118.02	20.6	4.19691		51006500	2154174
19B	9854244	111602	1149.66	21.4	4.15436		48395444	2101123
20B	6910426	105489	853.795	13.1	5.04		45129176	2237662
21B	9685792	113659	1132.73	21.1	4.15137		46410260	1992765
22B	7373376	117711	900.318	20.2	3.44661		39732956	2305445
23B	8320419	106071	995.505	22.1	3.48337		42136496	2282578
24B	7873272	109340	950.565	23	3.19597		38698972	1990351
25B	9937218	138213	1158.01	22.3	4.01564		39600468	2413732
26B	8253028	118519	988.724	20	3.8229		43096076	2772929
27B	7368825	125666	899.868	19.5	3.56855		36230384	2036036
28B	11255843	131403	1290.53	20.6	4.8445		44412460	1335248
29B	8341715	131095	997.646	20.3	3.80039		36136848	1748970
30B	7447159	107100	907.736	19.5	3.59975		36939860	2482241
31B	10383243	121158	1202.82	22.7	4.09755		50895488	2318884
32B	9483042	121739	1112.35	20.5	4.19602		42035588	1467848
33B	7425211	105594	905.532	21.6	3.24189		40079728	1963580
34B	8684009	116430	1032.05	21.3	3.74687		39977812	1839110
35B	10885691	134958	1253.34	20.5	4.72782		49628196	1809926
36B	10999993	139763	1264.82	22.2	4.40578		46056004	1464080
37B	9356089	108895	1099.6	21.6	3.93667		40220136	1776334
38B	9399908	133566	1104.01	20.7	4.12429		42815168	1801655
39B	9921410	123516	1156.41	20.8	4.29929		53446152	1804991
40B	5240663	57692	685.969	20.5	2.58761		27858564	1901734
41B	10493489	133725	1213.9	20.6	4.55685		48100264	1600803
42B	6845959	110425	847.309	21.1	3.10533		31180754	2490190
43B	10989647	120086	1263.78	20.3	4.81419		44799640	2079717
44B	5820902	87174	744.286	12.5	4.60445		38637236	2336855
45B	11297893	172738	1294.75	18.8	5.3257		43608920	2068889
46B	10573978	83161	1222	22.4	4.21864		46752148	1382485
47B	10162110	126685	1180.6	20.7	4.41043		37772576	1683537
48B	8789269	96328	1042.63	19.7	4.09273		38298812	1578345
MEAN WT			1074.69		3.97689
MEAN KO			1034.27		4.04127
FC (KO/WT)			0.962383		1.01619

## Sheet: Cholesterol sulfate
	Extracts diluted 60x						Undiluted extracts
Samples	Peak area	Internal standard peak area	Concentration in the extract (200 uL) (µM)	Sample wet weight (mg)	Concentration in the sample (mg/g tissue)		Peak area	Internal standard peak area
13B	10681020	1295064	282.081	21.5	1.22467		250823968	34615252
14B	9292509	1911113	166.701	19.8	0.785879		225801376	55386756
15B	10853593	1648694	225.349	21.2	0.992208		230001392	46914164
16B	10062185	1080338	318.424	22.6	1.31517		258752288	29276434
17B	11373927	1647873	236.225	19.9	1.10804		244013712	46197712
18B	6990961	669594	356.837	20.6	1.61691		198014032	25175302
19B	7546145	1001550	257.784	21.4	1.12441		200709584	35779320
20B	4586505	778367	201.81	13.1	1.43798		126197736	29143076
21B	9274729	999319	317.306	21.1	1.40372		236688864	34143588
22B	3031869	438020	236.893	20.2	1.09467		121583344	19763584
23B	10217508	1281487	272.735	22.1	1.15195		233929456	36828928
24B	9727404	1667697	199.779	23	0.810783		240414992	43824320
25B	10710172	1455704	251.742	22.3	1.05374		287099136	41126300
26B	13299344	1499070	303.357	20	1.41582		252792912	42200220
27B	9295155	1693589	188.041	19.5	0.900123		272921376	43563668
28B	13964156	1418902	336.41	20.6	1.52435		299680192	36389920
29B	8819631	1479502	204.15	20.3	0.938719		237858400	42743904
30B	10520385	1431209	251.51	19.5	1.20394		246194224	42855260
31B	12092821	1345956	307.201	22.7	1.26322		272763616	37149928
32B	9874022	1703106	198.583	20.5	0.904215		260399024	42816076
33B	10588102	1591190	227.778	21.6	0.984333		246342448	43137228
34B	7967257	1167744	233.525	21.3	1.02338		230218080	36987756
35B	14073586	1685518	285.565	20.5	1.30027		292146656	45620500
36B	13091565	1283670	348.584	22.2	1.46568		282120736	36640516
37B	14534468	1466814	338.711	21.6	1.46372		307891168	37214692
38B	11630096	1448072	274.715	20.7	1.23878		280098016	38876636
39B	9185680	998466	314.542	20.8	1.41156		231339936	32568602
40B	12232113	1817423	230.375	20.5	1.04898		271644064	47685984
41B	10361943	1404498	252.436	20.6	1.14384		256424128	40029452
42B	9113200	1441661	216.427	21.1	0.957441		247405296	41876188
43B	14211623	1342399	361.813	20.3	1.66368		255860992	34348592
44B	7471752	1061495	240.891	12.5	1.79885		215208672	36172680
45B	14356873	1538376	319.067	18.8	1.58419		258729744	42854436
46B	11559167	903956	436.813	22.4	1.82025		282639296	24710406
47B	12897703	1357195	324.878	20.7	1.46499		278458528	38370816
48B	12694274	1642935	264.327	19.7	1.25245		275787552	43596664
MEAN WT			275.504		1.22685
MEAN KO			267.576		1.26957
FC (KO/WT)			0.971225		1.03482

## Sheet: CE (18-1)
	Undiluted extracts
Sample	Peak area	Internal standard peak area	Concentration in the extract (200 uL) (µM)	Sample wet weight (mg)	Concentration in the sample (mg/g tissue)
13B	15620803	9304182	20.3425	21.5	0.123209
14B	14521471	11671414	15.1126	19.8	0.0993919
15B	15627704	7751107	24.4003	21.2	0.149877
16B	20512970	9783783	25.3679	22.6	0.146168
17B	17803260	10354951	20.8278	19.9	0.136291
18B	22468936	8813524	30.814	20.6	0.194786
19B	20535314	10185454	24.4003	21.4	0.148477
20B	14657847	9483359	18.7391	13.1	0.186275
21B	21008758	7484305	33.9149	21.1	0.209308
22B	15959357	9547524	20.255	20.2	0.130574
23B	9617865	4958505	23.4803	22.1	0.138353
24B	18444634	9872979	22.6202	23	0.12807
25B	13728366	5920210	28.0418	22.3	0.163749
26B	17510266	8251029	25.675	20	0.16717
27B	7852544	6246777	15.2674	19.5	0.101955
28B	11783536	5004824	28.4703	20.6	0.179971
29B	10767156	5413477	24.0731	20.3	0.154424
30B	7249037	5073371	17.3338	19.5	0.115754
31B	10900469	5665118	23.2929	22.7	0.133621
32B	11230264	5814293	23.382	20.5	0.148527
33B	9602747	4770531	24.3603	21.6	0.146861
34B	8562831	4459736	23.2438	21.3	0.142103
35B	15023619	5960611	30.4669	20.5	0.193532
36B	13145533	5048998	31.4668	22.2	0.184577
37B	6581978	3742452	21.3024	21.6	0.128426
38B	9887304	4817388	24.8364	20.7	0.156242
39B	10292927	4530782	27.4751	20.8	0.17201
40B	6320611	3710243	20.6389	20.5	0.131102
41B	14477562	5958288	29.3765	20.6	0.185699
42B	11764858	6081192	23.4188	21.1	0.144531
43B	24033016	7444268	38.9833	20.3	0.250069
44B	16256004	7679515	25.6105	12.5	0.2668
45B	22512534	9088800	29.9432	18.8	0.207404
46B	11567232	3781647	36.9437	22.4	0.214768
47B	8137878	3562065	27.6286	20.7	0.173807
48B	8048016	4205570	23.167	19.7	0.153137
MEAN WT			25.0602		0.155844
MEAN KO			25.2076		0.16741
FC (KO/WT)			1.00588		1.07421

## Sheet: CEs
	Peak areas in the undiluted extracts															CE (18:1)	43B
Sample	CE (16:1)	CE (18:1)	CE(18:2)	CE(20:1)	CE(20:2)	CE(20:3)	CE(20:4)	CE(20:5)	CE(22:1)	CE(22:2)	CE(22:4)	CE(22:5)	CE(22:6)	CE (18:1)-d7		CE(18:2)	18B	16B	43B
13B	384760	15620803	17546916	3612056	3959753	2572296	5060769	823761	5238777	716385	3371351	1423507	24025286	9304182		CE(22:2)	17B
14B	225509	14521471	14969291	3542368	3109341	2020667	8009113	1337731	7372600	995983	3511541	2756137	25392046	11671414
15B	159718	15627704	14151453	1489682	2665415	1648878	4647880	910726	1262123	316103	1278706	977993	24399362	7751107		CE(22:6)	47B
16B	294397	20512970	39353048	2666142	4447567	4148509	12035181	2396392	3190795	637286	4751748	2132922	47794996	9783783			34B
17B	173189	17803260	23978036	1590471	3205620	1697192	6163116	1234753	1148735	0	1671113	885312	28884640	10354951			46B
18B	317896	22468936	31320988	1849993	3560539	2562457	7048283	1520643	1619090	130303	1834414	842588	32809520	8813524			36B
19B	124680	20535314	28153940	2016822	4067037	3143808	8134032	1419109	4008129	738423	4610742	1567279	31294996	10185454			37B
20B	55678	14657847	16512730	1654858	3072960	1282375	2879888	1071751	3092701	289242	1172063	800010	16077322	9483359			25B
21B	405199	21008758	19504194	1866896	2960768	2033681	5497604	1468385	3203121	221077	2310722	924211	29329616	7484305			43B
22B	262619	15959357	21940642	2152146	2885742	2409067	7866158	1835961	2465649	346307	4319134	2250355	31428280	9547524			42B
23B	45436	9617865	9165607	2683211	2052366	1220666	1991862	674229	5271258	706013	884027	177165	14860314	4958505			28B
24B	179165	18444634	17350904	3813828	3145655	1340967	3698027	990844	6519593	898793	1846648	1246843	20185636	9872979			16B
25B	145794	13728366	14300512	2640019	3687839	2546793	6037075	1045299	5238843	736881	6689313	2373200	33525354	5920210			48B
26B	124240	17510266	19173588	1636095	2434768	1112384	1982988	437196	1330976	276723	261675	0	20266386	8251029			27B
27B	82983	7852544	8102542	1613676	1641531	946569	6239794	1309702	3853980	271163	1571801	1332968	28309398	6246777			21B
28B	150875	11783536	8178714	4367983	2642837	1198200	6244406	1451994	10208541	1286568	1483363	961558	24898718	5004824			38B
29B	255993	10767156	6683526	3031609	2091752	1049909	4396042	780281	5742440	531262	2011306	630347	16432984	5413477			41B
30B	175122	7249037	5753838	2895872	1570847	895627	4134098	683091	9486699	881077	1422010	793641	15085999	5073371			33B
31B	344844	10900469	8131187	3742602	2084205	655818	2870784	710153	9128078	706659	1559778	287931	17384140	5665118			32B
32B	346679	11230264	8112173	5236893	2971481	1212751	4481665	868445	11930612	1194242	2338021	1076115	19539080	5814293			22B
33B	176108	9602747	5565510	3130578	2265343	861492	3897114	495943	4595918	583290	1826424	489904	16341689	4770531
34B	204900	8562831	10424132	2829990	1983028	1015825	7708807	1411449	7242044	1040938	2176998	1242799	31157756	4459736
35B	485608	15023619	11061522	5650012	3381252	654577	3294719	1096198	13900933	2118144	0	344306	18777254	5960611
36B	605162	13145533	13335357	4643102	3030616	1964069	6492657	1122427	7971775	878730	3015156	1286849	31193264	5048998
37B	72617	6581978	6078292	2596494	1294004	1256409	5262003	1101194	6300562	400276	723030	348688	23056116	3742452
38B	456353	9887304	8543047	2835958	2317060	738085	2495047	701291	5479573	341186	726167	266119	18591416	4817388
39B	106003	10292927	7174250	1645177	2172705	1180352	2896585	626668	2250112	350216	1194394	259693	13838701	4530782
40B	0	6320611	3537469	2057541	1260380	188555	649989	256032	5298094	458692	581591	0	9693145	3710243
41B	571744	14477562	14539812	3560152	2978945	1777901	8032070	1222174	6480141	654030	2259220	996985	22193062	5958288
42B	209418	11764858	12769937	2419235	2175505	1932272	10656466	1259109	4430064	525779	4051529	1714557	33098724	6081192
43B	465438	24033016	35380092	2312501	3877106	4357842	10332645	1714904	1688483	219176	4933264	1441853	41588292	7444268
44B	102623	16256004	10238960	2638448	2592739	929045	1809410	563804	3136251	525439	205797	164057	13216595	7679515
45B	182077	22512534	19533118	1814120	3370501	2004463	5408449	1144628	2690634	435195	2109768	1023308	23252334	9088800
46B	523594	11567232	11649220	4318562	2846137	1259327	5000507	1059543	9303065	1193909	2692517	925010	25171986	3781647
47B	113470	8137878	8521665	2632313	2207362	1863938	6414753	1087444	5354267	720050	3600245	946158	30888130	3562065
48B	154921	8048016	6390987	3572707	1777568	858616	2761842	667717	8742196	796018	1086846	743186	19639586	4205570
MEAN WT	265073	1.01682e+07	8.66069e+06	3.30423e+06	2.24698e+06	1.13212e+06	4.94365e+06	942677	7.24732e+06	785907	1.80634e+06	770885	2.18574e+07	4.93933e+06
MEAN KO	214613	1.76952e+07	2.07396e+07	2.35174e+06	3.24092e+06	2.1783e+06	5.80015e+06	1.21118e+06	3.43987e+06	481725	2.69188e+06	1.23451e+06	2.69606e+07	8.68205e+06
FC (KO/WT)	0.809636	1.74025	2.39469	0.711737	1.44235	1.92409	1.17325	1.28483	0.47464	0.612955	1.49024	1.60142	1.23348	1.75774
	Peak areas normalized to CE (18:1)-d7
	CE (16:1)	CE (18:1)	CE(18:2)	CE(20:1)	CE(20:2)	CE(20:3)	CE(20:4)	CE(20:5)	CE(22:1)	CE(22:2)	CE(22:4)	CE(22:5)	CE(22:6)	CE (18:1)-d7
13B	0.0413534	1.6789	1.88592	0.388219	0.425589	0.276467	0.543924	0.0885366	0.563056	0.076996	0.362348	0.152996	2.5822	1
14B	0.0193215	1.24419	1.28256	0.303508	0.266407	0.17313	0.686216	0.114616	0.63168	0.0853352	0.300867	0.236144	2.17558	1
15B	0.0206058	2.01619	1.82573	0.19219	0.343875	0.212728	0.599641	0.117496	0.162831	0.0407817	0.164971	0.126175	3.14786	1
16B	0.0300903	2.09663	4.02227	0.272506	0.454586	0.424019	1.23012	0.244935	0.326131	0.065137	0.485676	0.218006	4.88512	1
17B	0.0167252	1.7193	2.31561	0.153595	0.309574	0.163901	0.595185	0.119243	0.110936	0	0.161383	0.0854965	2.78945	1
18B	0.0360691	2.54937	3.55374	0.209904	0.403986	0.290741	0.799712	0.172535	0.183705	0.0147844	0.208136	0.0956017	3.72263	1
19B	0.012241	2.01614	2.76413	0.19801	0.399299	0.308657	0.798593	0.139327	0.393515	0.0724978	0.452679	0.153874	3.07252	1
20B	0.00587113	1.54564	1.74123	0.174501	0.324037	0.135224	0.303678	0.113014	0.326119	0.0305	0.123592	0.0843593	1.69532	1
21B	0.0541398	2.80704	2.60601	0.249441	0.395597	0.271726	0.734551	0.196195	0.427978	0.0295387	0.308742	0.123487	3.91882	1
22B	0.0275065	1.67157	2.29805	0.225414	0.30225	0.252324	0.823895	0.192297	0.25825	0.0362719	0.452383	0.2357	3.29177	1
23B	0.00916325	1.93967	1.84846	0.541133	0.413908	0.246176	0.401706	0.135974	1.06307	0.142384	0.178285	0.0357295	2.99693	1
24B	0.018147	1.86819	1.75741	0.386289	0.318613	0.135822	0.37456	0.100359	0.660347	0.0910356	0.187041	0.126288	2.04453	1
25B	0.0246265	2.3189	2.41554	0.445933	0.622924	0.430186	1.01974	0.176565	0.884908	0.124469	1.12991	0.400864	5.66287	1
26B	0.0150575	2.12219	2.32378	0.19829	0.295087	0.134818	0.240332	0.0529868	0.16131	0.033538	0.0317142	0	2.45623	1
27B	0.0132841	1.25706	1.29708	0.258321	0.26278	0.151529	0.998882	0.20966	0.616955	0.0434085	0.251618	0.213385	4.53184	1
28B	0.0301459	2.35444	1.63417	0.872755	0.528058	0.239409	1.24768	0.290119	2.03974	0.257066	0.296387	0.192126	4.97494	1
29B	0.0472881	1.98895	1.23461	0.560011	0.386397	0.193944	0.812055	0.144137	1.06077	0.0981369	0.371537	0.11644	3.03557	1
30B	0.0345179	1.42884	1.13413	0.570798	0.309626	0.176535	0.814862	0.134642	1.8699	0.173667	0.280289	0.156433	2.97357	1
31B	0.0608715	1.92414	1.43531	0.66064	0.367901	0.115764	0.506747	0.125355	1.61128	0.124739	0.27533	0.0508252	3.06863	1
32B	0.0596253	1.93149	1.39521	0.900693	0.511065	0.208581	0.770801	0.149364	2.05195	0.205398	0.402116	0.185081	3.36053	1
33B	0.0369158	2.01293	1.16664	0.656233	0.474862	0.180586	0.816914	0.10396	0.963398	0.122269	0.382855	0.102694	3.42555	1
34B	0.0459444	1.92003	2.33739	0.634564	0.444651	0.227777	1.72853	0.316487	1.62387	0.233408	0.488145	0.278671	6.98646	1
35B	0.0814695	2.52048	1.85577	0.947891	0.567266	0.109817	0.552749	0.183907	2.33213	0.355357	0	0.0577635	3.15022	1
36B	0.119858	2.60359	2.64119	0.919609	0.600241	0.389002	1.28593	0.222307	1.57888	0.17404	0.597179	0.254872	6.17811	1
37B	0.0194036	1.75873	1.62415	0.693795	0.345764	0.335718	1.40603	0.294244	1.68354	0.106956	0.193197	0.093171	6.1607	1
38B	0.0947304	2.05242	1.77338	0.588692	0.480978	0.153213	0.517925	0.145575	1.13746	0.0708239	0.150739	0.0552413	3.85923	1
39B	0.0233962	2.27178	1.58345	0.363111	0.479543	0.260518	0.639312	0.138313	0.496628	0.077297	0.263618	0.0573175	3.05437	1
40B	0	1.70356	0.953433	0.554557	0.339703	0.0508201	0.175188	0.0690068	1.42796	0.123629	0.156753	0	2.61254	1
41B	0.0959578	2.42982	2.44027	0.597513	0.499967	0.298391	1.34805	0.205122	1.08758	0.109768	0.379173	0.167327	3.72474	1
42B	0.034437	1.93463	2.09991	0.397822	0.357743	0.317746	1.75236	0.20705	0.728486	0.0864599	0.666239	0.281944	5.4428	1
43B	0.062523	3.22839	4.75266	0.310642	0.520818	0.585396	1.388	0.230366	0.226817	0.0294423	0.662693	0.193686	5.58662	1
44B	0.0133632	2.1168	1.33328	0.34357	0.337618	0.120977	0.235615	0.0734166	0.408392	0.0684209	0.0267982	0.0213629	1.72102	1
45B	0.0200331	2.47695	2.14914	0.1996	0.370841	0.220542	0.595067	0.125938	0.296038	0.0478826	0.232128	0.11259	2.55835	1
46B	0.138457	3.05878	3.08046	1.14198	0.752618	0.33301	1.32231	0.28018	2.46006	0.315711	0.711996	0.244605	6.65636	1
47B	0.0318551	2.2846	2.39234	0.738985	0.619686	0.523275	1.80085	0.305285	1.50314	0.202144	1.01072	0.265621	8.67141	1
48B	0.0368371	1.91366	1.51965	0.849518	0.42267	0.204162	0.656711	0.15877	2.07872	0.189277	0.25843	0.176715	4.6699	1

## Sheet: 2024-CEs Quant
Samples	Sample wet weight (mg)	Concentration in the extract (mg/L)	Concentration in the extract (µM)	Concentration in the sample (mg/g tissue)		Concentration in the extract (mg/L)	Concentration in the extract (µM)	Concentration in the sample (mg/g tissue)		Concentration in the extract (mg/L)	Concentration in the extract (µM)	Concentration in the sample (mg/g tissue)		Concentration in the extract (mg/L)	Concentration in the extract (µM)	Concentration in the sample (mg/g tissue)		Concentration in the extract (mg/L)	Concentration in the extract (µM)	Concentration in the sample (mg/g tissue)		Concentration in the extract (mg/L)	Concentration in the extract (µM)	Concentration in the sample (mg/g tissue)		Concentration in the extract (mg/L)	Concentration in the extract (µM)	Concentration in the sample (mg/g tissue)		Concentration in the extract (mg/L)	Concentration in the extract (µM)	Concentration in the sample (mg/g tissue)		Concentration in the extract (mg/L)	Concentration in the extract (µM)	Concentration in the sample (mg/g tissue)		Concentration in the extract (mg/L)	Concentration in the extract (µM)	Concentration in the sample (mg/g tissue)		Concentration in the extract (mg/L)	Concentration in the extract (µM)	Concentration in the sample (mg/g tissue)		Concentration in the extract (mg/L)	Concentration in the extract (µM)	Concentration in the sample (mg/g tissue)
20240417		CE (18:1)				CE (16:1)				CE (18:2)				CE (20:1)				CE (20:2)				CE (20:3)				CE (20:4)				CE (20:5)				CE (22:1)				CE (22:2)				CE (22:4)				CE (22:5)
13B	21.5	12.83	19.7051	0.119349		0.66	1.05931	0.00613953		14.37	22.1389	0.133674		3.24	4.77065	0.0301395		3.51	5.18359	0.0326512		2.41	3.56973	0.0224186		4.39	6.52201	0.0408372		1.01	1.50502	0.00939535		4.54	6.41963	0.0422326		0.92	1.30461	0.00855814		3.04	4.33568	0.0282791		1.49	2.13118	0.0138605
14B	19.8	9.6	14.7443	0.0969697		0.49	0.786458	0.00455814		9.89	15.2369	0.092		2.61	3.84302	0.0242791		2.33	3.44096	0.0216744		1.64	2.42919	0.0152558		5.45	8.0968	0.0506977		1.2	1.78814	0.0111628		5.05	7.14078	0.0469767		0.99	1.40388	0.0092093		2.59	3.69389	0.024093		2.11	3.01798	0.0196279
15B	21.2	15.34	23.5601	0.144717		0.5	0.802508	0.00465116		13.92	21.4456	0.129488		1.78	2.62091	0.0165581		2.91	4.29751	0.0270698		1.93	2.85875	0.0179535		4.81	7.14599	0.0447442		1.22	1.81794	0.0113488		1.56	2.20586	0.0145116		0.65	0.921737	0.00604651		1.58	2.25341	0.0146977		1.29	1.84512	0.012
16B	22.6	15.94	24.4817	0.141062		0.57	0.91486	0.00530233		30.25	46.6042	0.281395		2.38	3.50437	0.0221395		3.73	5.50849	0.0346977		3.5	5.18426	0.0325581		9.5	14.1137	0.0883721		2.17	3.23355	0.020186		2.78	3.93096	0.0258605		0.84	1.19117	0.00781395		3.96	5.6478	0.0368372		1.97	2.81774	0.0183256
17B	19.9	13.13	20.1659	0.13196		0.48	0.770408	0.00446512		17.57	27.0689	0.163442		1.49	2.19391	0.0138605		2.65	3.91354	0.0246512		1.57	2.32551	0.0146047		4.78	7.10142	0.0444651		1.24	1.84774	0.0115349		1.18	1.66854	0.0109767		0	0	0		1.55	2.21063	0.0144186		0.99	1.41602	0.0092093
18B	20.6	19.3	29.6422	0.187379		0.62	0.99511	0.00576744		26.77	41.2428	0.249023		1.91	2.81233	0.0177674		3.35	4.9473	0.0311628		2.51	3.71785	0.0233488		6.3	9.35961	0.0586047		1.63	2.42889	0.0151628		1.72	2.43211	0.016		0.46	0.652306	0.00427907		1.9	2.7098	0.0176744		1.06	1.51614	0.00986047
19B	21.4	15.34	23.5601	0.143364		0.44	0.706207	0.00409302		20.9	32.1992	0.194419		1.82	2.67981	0.0169302		3.32	4.903	0.0308837		2.65	3.92522	0.0246512		6.29	9.34475	0.0585116		1.39	2.07126	0.0129302		3.28	4.63797	0.0305116		0.89	1.26207	0.00827907		3.72	5.30551	0.0346047		1.49	2.13118	0.0138605
20B	13.1	11.84	18.1846	0.180763		0.39	0.625957	0.00362791		13.3	20.4904	0.123721		1.65	2.4295	0.0153488		2.76	4.07599	0.0256744		1.36	2.01445	0.0126512		2.61	3.87755	0.0242791		1.19	1.77324	0.0110698		2.78	3.93096	0.0258605		0.58	0.822473	0.00539535		1.27	1.81129	0.011814		0.98	1.40172	0.00911628
21B	21.1	21.22	32.591	0.201137		0.75	1.20376	0.00697674		19.72	30.3813	0.183442		2.21	3.25405	0.0205581		3.29	4.85869	0.0306047		2.37	3.51048	0.0220465		5.81	8.63164	0.0540465		1.81	2.69711	0.0168372		3.53	4.99147	0.0328372		0.57	0.808293	0.00530233		2.65	3.77946	0.0246512		1.27	1.81651	0.011814
22B	20.2	12.78	19.6283	0.126535		0.56	0.898809	0.0052093		17.44	26.8686	0.162233		2.03	2.98902	0.0188837		2.6	3.8397	0.024186		2.23	3.30311	0.0207442		6.48	9.62702	0.0602791		1.78	2.6524	0.0165581		2.27	3.20981	0.0211163		0.62	0.879196	0.00576744		3.71	5.29124	0.0345116		2.1	3.00368	0.0195349
23B	22.1	14.77	22.6847	0.133665		0.42	0.674107	0.00390698		14.09	21.7075	0.13107		4.37	6.43449	0.0406512		3.43	5.06545	0.031907		2.18	3.22905	0.0202791		3.34	4.96208	0.0310698		1.36	2.02656	0.0126512		8.25	11.6656	0.0767442		1.41	1.99946	0.0131163		1.68	2.39604	0.0156279		0.62	0.886801	0.00576744
24B	23	14.24	21.8707	0.123826		0.49	0.786458	0.00455814		13.42	20.6753	0.124837		3.22	4.7412	0.0299535		2.72	4.01691	0.0253023		1.36	2.01445	0.0126512		3.14	4.66495	0.0292093		1.1	1.63913	0.0102326		5.26	7.43772	0.0489302		1.03	1.4606	0.0095814		1.74	2.48161	0.016186		1.29	1.84512	0.012
25B	22.3	17.59	27.0158	0.157758		0.53	0.850659	0.00493023		18.31	28.209	0.170326		3.67	5.40379	0.0341395		4.98	7.3545	0.0463256		3.55	5.25832	0.0330233		7.93	11.7812	0.0737674		1.66	2.47359	0.0154419		6.93	9.79913	0.0644651		1.28	1.81511	0.011907		8.75	12.4794	0.0813953		3.33	4.76298	0.0309767
26B	20	16.13	24.7735	0.1613		0.46	0.738308	0.00427907		17.63	27.1614	0.164		1.83	2.69453	0.0170233		2.54	3.75109	0.0236279		1.35	1.99964	0.0125581		2.14	3.1793	0.019907		0.74	1.10268	0.00688372		1.55	2.19172	0.0144186		0.6	0.850834	0.0055814		0.59	0.841465	0.00548837		0	0	0
43B	20.3	24.35	37.3983	0.239901		0.82	1.31611	0.00762791		35.68	54.9698	0.331907		2.66	3.91664	0.0247442		4.22	6.23212	0.0392558		4.7	6.96171	0.0437209		10.67	15.8519	0.0992558		2.06	3.06964	0.0191628		2.04	2.88459	0.0189767		0.57	0.808293	0.00530233		5.28	7.5304	0.0491163		1.79	2.56028	0.0166512
44B	12.5	16.09	24.712	0.25744		0.45	0.722258	0.00418605		10.26	15.8069	0.0954419		2.91	4.28475	0.0270698		2.86	4.22367	0.0266047		1.25	1.85152	0.0116279		2.1	3.11987	0.0195349		0.9	1.3411	0.00837209		3.39	4.79351	0.0315349		0.86	1.21953	0.008		0.55	0.784416	0.00511628		0.51	0.729465	0.00474419
45B	18.8	18.77	28.8282	0.199681		0.5	0.802508	0.00465116		16.33	25.1585	0.151907		1.83	2.69453	0.0170233		3.11	4.59287	0.0289302		1.99	2.94762	0.0185116		4.77	7.08656	0.0443721		1.29	1.92225	0.012		2.55	3.60574	0.0237209		0.71	1.00682	0.00660465		2.08	2.96652	0.0193488		1.19	1.70209	0.0110698
27B	19.5	9.7	14.8979	0.0994872		0.45	0.722258	0.00418605		9.99	15.3909	0.0929302		2.27	3.3424	0.0211163		2.3	3.39665	0.0213953		1.48	2.1922	0.0137674		7.78	11.5584	0.0723721		1.91	2.84612	0.0177674		4.94	6.98524	0.0459535		0.67	0.950098	0.00623256		2.22	3.16619	0.0206512		1.94	2.77483	0.0180465
28B	20.6	17.85	27.4152	0.173301		0.58	0.93091	0.00539535		12.5	19.2579	0.116279		6.84	10.0714	0.0636279		4.28	6.32073	0.039814		2.13	3.15499	0.019814		9.63	14.3068	0.0895814		2.51	3.74019	0.0233488		15.51	21.9314	0.144279		2.26	3.20481	0.0210233		2.55	3.63684	0.0237209		1.78	2.54598	0.0165581
29B	20.3	15.14	23.253	0.149163		0.7	1.12351	0.00651163		9.53	14.6822	0.0886512		4.51	6.64063	0.0419535		3.22	4.75532	0.0299535		1.79	2.65138	0.0166512		6.39	9.49332	0.0594419		1.42	2.11596	0.0132093		8.24	11.6515	0.0766512		1.08	1.5315	0.0100465		3.11	4.43552	0.0289302		1.22	1.74499	0.0113488
30B	19.5	10.97	16.8484	0.112513		0.61	0.97906	0.00567442		8.78	13.5268	0.0816744		4.59	6.75842	0.0426977		2.65	3.91354	0.0246512		1.66	2.45882	0.0154419		6.41	9.52303	0.0596279		1.35	2.01165	0.0125581		14.25	20.1497	0.132558		1.64	2.32561	0.0152558		2.43	3.46569	0.0226047		1.51	2.15979	0.0140465
31B	22.7	14.66	22.5158	0.129163		0.8	1.28401	0.00744186		11.02	16.9778	0.102512		5.26	7.74494	0.0489302		3.09	4.56333	0.0287442		1.21	1.79227	0.0112558		4.12	6.12089	0.0383256		1.28	1.90735	0.011907		12.33	17.4348	0.114698		1.28	1.81511	0.011907		2.4	3.42291	0.0223256		0.73	1.04414	0.0067907
32B	20.5	14.71	22.5925	0.143512		0.79	1.26796	0.00734884		10.72	16.5156	0.0997209		7.05	10.3806	0.0655814		4.15	6.12875	0.0386047		1.9	2.81431	0.0176744		6.08	9.03276	0.0565581		1.46	2.17557	0.0135814		15.61	22.0728	0.145209		1.88	2.66595	0.0174884		3.34	4.76355	0.0310698		1.73	2.47446	0.016093
33B	21.6	15.32	23.5294	0.141852		0.63	1.01116	0.00586047		9.02	13.8965	0.083907		5.23	7.70077	0.0486512		3.88	5.73001	0.036093		1.69	2.50325	0.0157209		6.42	9.53789	0.0597209		1.12	1.66893	0.0104186		7.51	10.6193	0.0698605		1.26	1.78675	0.0117209		3.2	4.56388	0.0297674		1.11	1.58766	0.0103256
34B	21.3	14.63	22.4697	0.137371		0.69	1.10746	0.0064186		17.73	27.3154	0.16493		5.07	7.46518	0.0471628		3.66	5.40511	0.0340465		2.04	3.02168	0.0189767		13.2	19.6106	0.122791		2.7	4.02331	0.0251163		12.42	17.5621	0.115535		2.09	2.96374	0.0194419		3.98	5.67632	0.0370233		2.42	3.46138	0.0225116
35B	20.5	19.09	29.3196	0.186244		0.96	1.54082	0.00893023		14.15	21.8	0.131628		7.4	10.8959	0.0688372		4.57	6.749	0.0425116		1.17	1.73302	0.0108837		4.46	6.62601	0.0414884		1.72	2.563	0.016		17.69	25.0139	0.164558		2.99	4.23999	0.027814		0	0	0		0.78	1.11565	0.00725581
36B	22.2	19.71	30.2719	0.177568		1.24	1.99022	0.0115349		19.99	30.7973	0.185953		7.19	10.5867	0.0668837		4.81	7.10344	0.0447442		3.24	4.79914	0.0301395		9.91	14.7228	0.092186		2	2.98023	0.0186047		12.09	17.0954	0.112465		1.64	2.32561	0.0152558		4.79	6.83155	0.0445581		2.25	3.21823	0.0209302
37B	21.6	13.43	20.6266	0.124352		0.5	0.802508	0.00465116		12.43	19.1501	0.115628		5.51	8.11305	0.0512558		2.92	4.31227	0.0271628		2.85	4.22147	0.0265116		10.8	16.045	0.100465		2.54	3.78489	0.0236279		12.87	18.1984	0.119721		1.15	1.63077	0.0106977		1.79	2.55292	0.0166512		1.04	1.48754	0.00967442
38B	20.7	15.61	23.9748	0.150821		1.06	1.70132	0.00986047		13.53	20.8448	0.12586		4.73	6.96456	0.044		3.93	5.80385	0.0365581		1.49	2.20701	0.0138605		4.2	6.23974	0.0390698		1.43	2.13086	0.0133023		8.81	12.4575	0.0819535		0.88	1.24789	0.00818605		1.47	2.09653	0.0136744		0.76	1.08705	0.00706977
39B	20.8	17.24	26.4783	0.165769		0.52	0.834609	0.00483721		12.12	18.6725	0.112744		3.05	4.49089	0.0283721		3.92	5.78908	0.0364651		2.29	3.39198	0.0213023		5.1	7.57683	0.0474419		1.38	2.05636	0.0128372		4.04	5.71262	0.0375814		0.93	1.31879	0.00865116		2.31	3.29455	0.0214884		0.78	1.11565	0.00725581
40B	20.5	13.02	19.9969	0.127024		0	0	0		7.44	11.4623	0.0692093		4.47	6.58173	0.0415814		2.88	4.2532	0.0267907		0.73	1.08129	0.0067907		1.65	2.45133	0.0153488		0.86	1.2815	0.008		10.97	15.5117	0.102047		1.27	1.80093	0.011814		1.52	2.16784	0.0141395		0	0	0
41B	20.6	18.41	28.2752	0.178738		1.06	1.70132	0.00986047		18.49	28.4863	0.172		4.79	7.0529	0.0445581		4.07	6.0106	0.0378605		2.57	3.80672	0.023907		10.37	15.4062	0.0964651		1.88	2.80142	0.0174884		8.44	11.9343	0.0785116		1.17	1.65913	0.0108837		3.17	4.52109	0.0294884		1.59	2.27421	0.0147907
42B	21.1	14.73	22.6233	0.139621		0.61	0.97906	0.00567442		15.96	24.5885	0.148465		3.31	4.87372	0.0307907		3.01	4.44519	0.028		2.71	4.0141	0.0252093		13.38	19.878	0.124465		1.89	2.81632	0.0175814		5.77	8.15887	0.0536744		0.99	1.40388	0.0092093		5.3	7.55892	0.0493023		2.45	3.50429	0.0227907
46B	22.4	23.09	35.4631	0.206161		1.38	2.21492	0.0128372		23.25	35.8197	0.216279		8.84	13.0162	0.0822326		5.95	8.787	0.0553488		2.83	4.19184	0.0263256		10.18	15.1239	0.0946977		2.43	3.62098	0.0226047		18.64	26.3572	0.173395		2.7	3.82876	0.0251163		5.64	8.04383	0.0524651		2.17	3.1038	0.020186
47B	20.7	17.34	26.6319	0.167536		0.59	0.94696	0.00548837		18.14	27.9471	0.168744		5.84	8.59895	0.0543256		4.96	7.32496	0.0461395		4.24	6.28036	0.0394419		13.74	20.4129	0.127814		2.62	3.9041	0.0243721		11.53	16.3036	0.107256		1.85	2.62341	0.0172093		7.86	11.21	0.0731163		2.33	3.33265	0.0216744
48B	19.7	14.58	22.3929	0.14802		0.62	0.99511	0.00576744		11.65	17.9484	0.108372		6.67	9.82106	0.0620465		3.49	5.15405	0.0324651		1.87	2.76987	0.0173953		5.23	7.76996	0.0486512		1.53	2.27988	0.0142326		15.8	22.3414	0.146977		1.76	2.49578	0.0163721		2.27	3.2375	0.0211163		1.66	2.37434	0.0154419
MEAN WT				0.150432				0.00675153				0.125552				0.0502424				0.0351236				0.01953				0.0729743				0.016661				0.106468				0.0144382				0.0290575				0.0138311
MEAN KO				0.161577				0.0049959				0.169549				0.0227688				0.0297182				0.0210944				0.0495267				0.0129959				0.0320985				0.0071026				0.0255212				0.0128482
FC (KO/WT)				1.07408				0.739965				1.35042				0.45318				0.846103				1.0801				0.678687				0.780021				0.301486				0.491931				0.878299				0.928933
P Value				0.4152				0.0317				0.0184				<0.0001				0.039				0.5332				0.0191				0.0187				<0.0001				<0.0001				0.5507				0.6937
Significance				-				*				*				****				*				-				*				*				****				****				-				-
T-test settings:
Note: Updated cal curve: 0.1-50 mg/L. Previously I used the range 0.1-25 mg/L to quantitate CE (18:1). I extended the curve with the 50 mg/L calibration point and recalculated the CE (18:1) results because some results for the other CEs fell out of the calibration range when I used CE (18:1) as a surrogate.
[truncated: 3 more columns]
